# Supplementary material for: Establishing a genomic radiation-age association for space exploration supplements lung disease differentiation
Source: Front Public Health. 2023 May 11;11:1161124. doi: 10.3389/fpubh.2023.1161124 (PMC10213902; doi:10.3389/fpubh.2023.1161124)
Supplement: Supplementary file 5 [file Table_1.XLSX]

## Sheet: Supp. Table-1
	Train (left column) and test (right column) data for each respective analysis need
	Train/test split of GSE42488 (data-A1) and GSE53351 (Data-A2) for evaluation chronological age cutoff
GSM1035876	GSM1035883
GSM1035877	GSM1035888
GSM1035878	GSM1035890
GSM1035879	GSM1035893
GSM1035880	GSM1035898
GSM1035881	GSM1035902
GSM1035882	GSM1035904
GSM1035884	GSM1035906
GSM1035885	GSM1035909
GSM1035886	GSM1035910
GSM1035887	GSM1035911
GSM1035889	GSM1035912
GSM1035891	GSM1035915
GSM1035892	GSM1035920
GSM1035894	GSM1035922
GSM1035895	GSM1035926
GSM1035896	GSM1035928
GSM1035897	GSM1035930
GSM1035899	GSM1035931
GSM1035900	GSM1035932
GSM1035901	GSM1035935
GSM1035903	GSM1035940
GSM1035905	GSM1035943
GSM1035907	GSM1035944
GSM1035908	GSM1035945
GSM1035913	GSM1035947
GSM1035914	GSM1035949
GSM1035916	GSM1289662
GSM1035917	GSM1289666
GSM1035918	GSM1289668
GSM1035919	GSM1289669
GSM1035921	GSM1289670
GSM1035923	GSM1289671
GSM1035924	GSM1289672
GSM1035925	GSM1289675
GSM1035927	GSM1289678
GSM1035929	GSM1289682
GSM1035933	GSM1289683
GSM1035934	GSM1289684
GSM1035936	GSM1289685
GSM1035937	GSM1289691
GSM1035938	GSM1289694
GSM1035939	GSM1289696
GSM1035941	GSM1289701
GSM1035942	GSM1289704
GSM1035946	GSM1289705
GSM1035948	GSM1289707
GSM1035950	GSM1289714
GSM1035951	GSM1289715
GSM1289660	GSM1289718
GSM1289661	GSM1289719
GSM1289663	GSM1289722
GSM1289664	GSM1289726
GSM1289665	GSM1289728
GSM1289667	GSM1289730
GSM1289673	GSM1289733
GSM1289674	GSM1289735
GSM1289676	GSM1289738
GSM1289677	GSM1289739
GSM1289679	GSM1289742
GSM1289680	GSM1289745
GSM1289681	GSM1289746
GSM1289686	GSM1289747
GSM1289687	GSM1289748
GSM1289688	GSM1289751
GSM1289689	GSM1289754
GSM1289690	GSM1289755
GSM1289692	GSM1289761
GSM1289693	GSM1289762
GSM1289695	GSM1289765
GSM1289697	GSM1289766
GSM1289698	GSM1289767
GSM1289699	GSM1289768
GSM1289700	GSM1289773
GSM1289702	GSM1289776
GSM1289703	GSM1289777
GSM1289706	GSM1289778
GSM1289708	GSM1289780
GSM1289709	GSM1289781
GSM1289710	GSM1289783
GSM1289711	GSM1289784
GSM1289712	GSM1289789
GSM1289713	GSM1289791
GSM1289716	GSM1289792
GSM1289717	GSM1289793
GSM1289720	GSM1289796
GSM1289721	GSM1289800
GSM1289723	GSM1289803
GSM1289724	GSM1289804
GSM1289725	GSM1289806
GSM1289727	GSM1289807
GSM1289729	GSM1289810
GSM1289731	GSM1289812
GSM1289732	GSM1289814
GSM1289734	GSM1289815
GSM1289736	GSM1289817
GSM1289737	GSM1289818
GSM1289740	GSM1289819
GSM1289741	GSM1289820
GSM1289743	GSM1289821
GSM1289744	GSM1289823
GSM1289749	GSM1289824
GSM1289750	GSM1289825
GSM1289752	GSM1289826
GSM1289753	GSM1289828
GSM1289756	GSM1289832
GSM1289757	GSM1289833
GSM1289758	GSM1289834
GSM1289759	GSM1289837
GSM1289760	GSM1289838
GSM1289763	GSM1289839
GSM1289764	GSM1289840
GSM1289769	GSM1289845
GSM1289770	GSM1289849
GSM1289771	GSM1289850
GSM1289772	GSM1289851
GSM1289774	GSM1289854
GSM1289775	GSM1289857
GSM1289779	GSM1289861
GSM1289782	GSM1289866
GSM1289785	GSM1289868
GSM1289786	GSM1289869
GSM1289787	GSM1289873
GSM1289788	GSM1289883
GSM1289790	GSM1289885
GSM1289794	GSM1289887
GSM1289795	GSM1289888
GSM1289797	GSM1289889
GSM1289798	GSM1289900
GSM1289799	GSM1289909
GSM1289801	GSM1289912
GSM1289802	GSM1289918
GSM1289805	GSM1289921
GSM1289808	GSM1289925
GSM1289809	GSM1289927
GSM1289811	GSM1289929
GSM1289813	GSM1289931
GSM1289816	GSM1289933
GSM1289822	GSM1289935
GSM1289827	GSM1289937
GSM1289829	GSM1289938
GSM1289830	GSM1289941
GSM1289831	GSM1289944
GSM1289835	GSM1289947
GSM1289836	GSM1289949
GSM1289841	GSM1289951
GSM1289842	GSM1289953
GSM1289843	GSM1289956
GSM1289844	GSM1289957
GSM1289846	GSM1289958
GSM1289847
GSM1289848
GSM1289852
GSM1289853
GSM1289855
GSM1289856
GSM1289858
GSM1289859
GSM1289860
GSM1289862
GSM1289863
GSM1289864
GSM1289865
GSM1289867
GSM1289870
GSM1289871
GSM1289872
GSM1289874
GSM1289875
GSM1289876
GSM1289877
GSM1289878
GSM1289879
GSM1289880
GSM1289881
GSM1289882
GSM1289884
GSM1289886
GSM1289890
GSM1289891
GSM1289892
GSM1289893
GSM1289894
GSM1289895
GSM1289896
GSM1289897
GSM1289898
GSM1289899
GSM1289901
GSM1289902
GSM1289903
GSM1289904
GSM1289905
GSM1289906
GSM1289907
GSM1289908
GSM1289910
GSM1289911
GSM1289913
GSM1289914
GSM1289915
GSM1289916
GSM1289917
GSM1289919
GSM1289920
GSM1289922
GSM1289923
GSM1289924
GSM1289926
GSM1289928
GSM1289930
GSM1289932
GSM1289934
GSM1289936
GSM1289939
GSM1289940
GSM1289942
GSM1289943
GSM1289945
GSM1289946
GSM1289948
GSM1289950
GSM1289952
GSM1289954
GSM1289955
GSM1289959
GSM1289960
	Train/test split of GSE21240 (Data-B1) and GSE23515 (Data-B2) for rad-age interaction models
GSM530962	GSM530959
GSM530963	GSM530960
GSM530964	GSM530961
GSM530965	GSM530969
GSM530966	GSM530972
GSM530967	GSM530973
GSM530968	GSM530977
GSM530970	GSM530979
GSM530971	GSM530980
GSM530974	GSM530983
GSM530975	GSM530988
GSM530976	GSM530991
GSM530978	GSM530993
GSM530981	GSM530994
GSM530982	GSM530995
GSM530984	GSM530997
GSM530985	GSM531001
GSM530986	GSM531005
GSM530987	GSM575909
GSM530989	GSM575911
GSM530990	GSM575914
GSM530992	GSM575918
GSM530996	GSM575919
GSM530998	GSM575921
GSM530999	GSM575923
GSM531000	GSM575924
GSM531002	GSM575927
GSM531003	GSM575928
GSM531004	GSM575933
GSM531006	GSM575934
GSM575908	GSM575938
GSM575910	GSM575946
GSM575912	GSM575948
GSM575913	GSM575952
GSM575915	GSM575954
GSM575916	GSM575956
GSM575917	GSM575958
GSM575920	GSM575959
GSM575922	GSM575964
GSM575925	GSM575965
GSM575926	GSM575968
GSM575929	GSM575971
GSM575930	GSM575972
GSM575931	GSM575973
GSM575932	GSM575974
GSM575935	GSM575975
GSM575936	GSM575976
GSM575937	GSM575977
GSM575939	GSM575983
GSM575940	GSM575990
GSM575941	GSM575994
GSM575942	GSM575995
GSM575943	GSM575996
GSM575944	GSM575998
GSM575945
GSM575947
GSM575949
GSM575950
GSM575951
GSM575953
GSM575955
GSM575957
GSM575960
GSM575961
GSM575962
GSM575963
GSM575966
GSM575967
GSM575969
GSM575970
GSM575978
GSM575979
GSM575980
GSM575981
GSM575982
GSM575984
GSM575985
GSM575986
GSM575987
GSM575988
GSM575989
GSM575991
GSM575992
GSM575993
GSM575997
GSM575999
GSM576000
GSM576001
GSM576002
	Train/test/val split of GSE42834 (Data-D1) for disease*ethnicity*sex analysis
GSM1050928	GSM1050774	GSM1050732
GSM1050929	GSM1050775	GSM1050733
GSM1050930	GSM1050776	GSM1050734
GSM1050931	GSM1050777	GSM1050735
GSM1050932	GSM1050778	GSM1050736
GSM1050933	GSM1050779	GSM1050737
GSM1050934	GSM1050780	GSM1050738
GSM1050935	GSM1050781	GSM1050739
GSM1050936	GSM1050782	GSM1050740
GSM1050937	GSM1050783	GSM1050741
GSM1050938	GSM1050784	GSM1050742
GSM1050939	GSM1050785	GSM1050743
GSM1050940	GSM1050786	GSM1050744
GSM1050941	GSM1050787	GSM1050745
GSM1050942	GSM1050788	GSM1050746
GSM1050943	GSM1050789	GSM1050747
GSM1050944	GSM1050790	GSM1050748
GSM1050945	GSM1050791	GSM1050749
GSM1050946	GSM1050792	GSM1050750
GSM1050947	GSM1050793	GSM1050751
GSM1050948	GSM1050794	GSM1050752
GSM1050949	GSM1050795	GSM1050753
GSM1050950	GSM1050796	GSM1050754
GSM1050951	GSM1050797	GSM1050755
GSM1050952	GSM1050798	GSM1050756
GSM1050953	GSM1050799	GSM1050757
GSM1050954	GSM1050800	GSM1050758
GSM1050955	GSM1050801	GSM1050759
GSM1050956	GSM1050802	GSM1050760
GSM1050957	GSM1050803	GSM1050761
GSM1050958	GSM1050804	GSM1050762
GSM1050959	GSM1050805	GSM1050763
GSM1050960	GSM1050806	GSM1050764
GSM1050961	GSM1050807	GSM1050765
GSM1050962	GSM1050808	GSM1050767
GSM1050963	GSM1050809	GSM1050768
GSM1050964	GSM1050810	GSM1050769
GSM1050965	GSM1050811	GSM1050770
GSM1050966	GSM1050812	GSM1050771
GSM1050967	GSM1050813	GSM1050772
GSM1050968	GSM1050814	GSM1050773
GSM1050969	GSM1050815
GSM1050970	GSM1050816
GSM1050971	GSM1050817
GSM1050972	GSM1050818
GSM1050973	GSM1050819
GSM1050974	GSM1050820
GSM1050975	GSM1050821
GSM1050976	GSM1050822
GSM1050977	GSM1050823
GSM1050978	GSM1050824
GSM1050979	GSM1050825
GSM1050980	GSM1050826
GSM1050981	GSM1050827
GSM1050982	GSM1050828
GSM1050983	GSM1050829
GSM1050984	GSM1050830
GSM1050985	GSM1050831
GSM1050986	GSM1050832
GSM1050987	GSM1050833
GSM1050988	GSM1050834
GSM1050989	GSM1050835
GSM1050990	GSM1050836
GSM1050991	GSM1050837
GSM1050992	GSM1050838
GSM1050993	GSM1050839
GSM1050994	GSM1050840
GSM1050995	GSM1050841
GSM1050996	GSM1050842
GSM1050997	GSM1050843
GSM1050998	GSM1050844
GSM1050999	GSM1050845
GSM1051000	GSM1050846
GSM1051001	GSM1050847
GSM1051002	GSM1050848
GSM1051003	GSM1050849
GSM1051004	GSM1050850
GSM1051005	GSM1050851
GSM1051006	GSM1050852
GSM1051007	GSM1050853
GSM1051008	GSM1050854
GSM1051009	GSM1050855
GSM1051010	GSM1050856
GSM1051011	GSM1050857
GSM1051012	GSM1050858
GSM1051013	GSM1050859
GSM1051014	GSM1050860
GSM1051015	GSM1050861
GSM1051016	GSM1050862
GSM1051017	GSM1050863
GSM1051018	GSM1050864
GSM1051019	GSM1050865
GSM1051020	GSM1050866
	GSM1050867
	GSM1050868
	GSM1050869
	GSM1050870
	GSM1050871
	GSM1050872
	GSM1050873
	GSM1050874
	GSM1050875

## Sheet: Supp. Table-2
	Significant genes from each statistical test/model
	Control versus High using GSE20173, GSE21240, and GSE23515
S.No	Probe.ID	Gene.Symbol	H.group.mean	C.group.mean	t.stat	FDR.adj.pvalue	log2FC
1	(-)3xSLv1	NA	5.52928	5.4564	3.19402	0.00296868	0.0191423
2	(+)E1A_r60_1	NA	18.0502	13.1109	6.40572	2.82562e-08	0.46125
3	(+)E1A_r60_a104	NA	5.74022	5.6652	2.53434	0.0132187	0.0189805
4	(+)E1A_r60_a107	NA	6.41492	5.96561	4.04667	0.000110942	0.104762
5	(+)E1A_r60_a135	NA	8.7375	7.19763	5.07326	2.25518e-06	0.279699
6	(+)E1A_r60_a20	NA	9.85599	7.92115	5.14444	1.68263e-06	0.315291
7	(+)E1A_r60_a22	NA	11.8249	9.20865	5.60153	3.04511e-07	0.360765
8	(+)E1A_r60_a97	NA	13.4978	9.80137	5.99467	7.00568e-08	0.461673
9	(+)E1A_r60_n11	NA	15.4209	11.0637	6.19795	4.98566e-08	0.479048
10	(+)E1A_r60_n9	NA	16.4845	11.9727	6.26014	3.98485e-08	0.461362
11	A_23_P100074	AVEN	9.1741	9.41567	-2.8134	0.0065971	-0.0374975
12	A_23_P100127	CASC5	5.904	6.08522	-3.92615	0.000171077	-0.0436189
13	A_23_P100133	ATMIN	6.58802	6.76346	-2.78783	0.00679392	-0.0379163
14	A_23_P100177	MMP15	5.5555	5.65447	-3.50424	0.000938483	-0.0254759
15	A_23_P100196	USP10	10.8564	11.3357	-3.2185	0.00187317	-0.0623239
16	A_23_P100326	NPRL3	10.6022	11.1134	-3.39243	0.00112224	-0.0679396
17	A_23_P100341	ORC6	14.6587	14.1546	3.40816	0.000999364	0.0504797
18	A_23_P100355	PPP4C	10.4147	10.8171	-3.27132	0.00152402	-0.0546997
19	A_23_P100392	TCEB2	8.2517	8.50786	-3.72101	0.000427936	-0.0441055
20	A_23_P100408	NTN3	6.42554	6.68463	-4.37912	3.32372e-05	-0.0570299
21	A_23_P100455	MTHFSD	7.61771	7.46148	2.28928	0.0246003	0.0298956
22	A_23_P100469	TXNL4B	8.06238	7.85544	2.18644	0.0327956	0.0375136
23	A_23_P100499	ROGDI	7.16855	7.95987	-5.48058	5.49758e-07	-0.151062
24	A_23_P100501	HMOX2	11.7628	11.9503	-2.21163	0.0297608	-0.0228224
25	A_23_P100517	TMEM170A	8.97962	9.44028	-4.04296	0.000112318	-0.0721755
26	A_23_P100522		14.6731	13.882	5.59682	2.66873e-07	0.0799615
27	A_23_P100539	ABCC6	6.72116	7.26872	-5.41097	5.27622e-07	-0.112991
28	A_23_P100556	EXOC7	9.84472	9.98479	-2.00362	0.0485282	-0.0203806
29	A_23_P100583	LPO	5.76776	5.70659	2.13452	0.0366962	0.0153829
30	A_23_P100595		6.06031	6.56119	-3.36575	0.00114173	-0.114565
31	A_23_P10060		6.16144	6.37667	-4.73485	8.39253e-06	-0.0495356
32	A_23_P100602	TBCD	10.1833	9.51931	5.17859	1.40895e-06	0.0972802
33	A_23_P100632	HN1	14.2805	14.7645	-4.69071	1.06648e-05	-0.0480884
34	A_23_P100642	PNMT	5.99782	6.24476	-5.10635	2.02669e-06	-0.0582073
35	A_23_P100676	SMG6	9.02695	8.6413	4.83542	7.48304e-06	0.0629903
36	A_23_P100704	MAPK7	9.42401	9.7546	-4.17939	7.28912e-05	-0.0497406
37	A_23_P100730	SKAP1	11.9162	12.3677	-3.03443	0.00346869	-0.0536578
38	A_23_P100754	SMURF2	7.51537	7.72282	-2.27311	0.0254467	-0.0392833
39	A_23_P100764	SLC25A39	11.072	12.1206	-3.15893	0.0024418	-0.13054
40	A_23_P10077	PNPLA2	8.94856	9.47529	-4.45241	2.45807e-05	-0.0825154
41	A_23_P100779	UBTF	8.72365	8.58691	2.02588	0.0461268	0.0227938
42	A_23_P100788	STAT5B	8.49848	9.05285	-3.3879	0.00111241	-0.0911677
43	A_23_P100795	STAT3	8.05941	8.44077	-4.02851	0.000122864	-0.0667017
44	A_23_P100802	CCDC56	11.9301	11.515	2.61652	0.0107524	0.0510924
45	A_23_P10081	ARL13B	6.83579	6.69041	2.09944	0.0386486	0.0310142
46	A_23_P100872	HOXB3	6.25322	6.47683	-3.79593	0.00027577	-0.050689
47	A_23_P100883	SUZ12	11.7484	11.8786	-2.64662	0.010064	-0.0159073
48	A_23_P10091		5.78022	5.64373	3.53871	0.000906822	0.0344741
49	A_23_P100935	AIPL1	5.46454	5.50859	-2.12731	0.0387387	-0.011585
50	A_23_P101013	TMC6	11.8959	12.2125	-2.3941	0.0200287	-0.0378847
51	A_23_P101141	RNF125	9.6912	8.69012	4.37067	3.34614e-05	0.1573
52	A_23_P101185	NARS	11.0767	10.7226	3.4231	0.00102113	0.0468769
53	A_23_P101246	VSIG10L	7.15961	6.8392	3.147	0.00261329	0.0660525
54	A_23_P101253	ZNF614	7.92445	7.73149	2.70704	0.00815527	0.0355629
55	A_23_P101258	ZNF614	7.52181	7.21182	4.95767	3.84201e-06	0.060716
56	A_23_P10127	SFRP1	5.73022	5.92409	-3.30706	0.00137247	-0.0480029
57	A_23_P101272	ZNF446	10.7101	10.4972	2.72244	0.00875272	0.0289598
58	A_23_P101297	EML2	9.17786	8.26405	6.14482	3.63302e-08	0.151309
59	A_23_P101303	PPP1R37	9.77561	9.26662	5.15312	1.73202e-06	0.0771426
60	A_23_P101308	PPP1R37	7.91619	7.48462	4.91203	4.19217e-06	0.0808766
61	A_23_P101319	ZNF285	6.71922	6.3899	3.12825	0.0024709	0.072501
62	A_23_P101342	ATG4D	8.20716	8.53966	-3.82573	0.000241795	-0.0572951
63	A_23_P10135	NKIRAS2	9.37922	9.553	-2.32453	0.0224272	-0.026486
64	A_23_P101351	ZNF426	8.64035	8.01222	5.46327	4.28672e-07	0.108888
65	A_23_P101374	CYP2S1	7.71811	7.37064	3.07144	0.00322496	0.0664577
66	A_23_P101392	TMEM38A	6.94292	7.20914	-3.08635	0.0028088	-0.054284
67	A_23_P1014	LINC00467	8.24327	7.71669	5.53182	3.48142e-07	0.0952339
68	A_23_P101407	C3	9.80725	8.36173	5.67216	2.30064e-07	0.230047
69	A_23_P101461	CCDC130	13.999	13.7908	4.05093	0.000118447	0.0216113
70	A_23_P101476	ZNF442	6.62222	6.32011	3.6279	0.000477199	0.0673647
71	A_23_P101516	KCNC3	7.74848	7.59576	2.13857	0.0365475	0.028719
72	A_23_P10156	CHMP6	8.87739	8.64895	3.56116	0.000596025	0.0376109
73	A_23_P101564	FGF21	5.60897	5.78722	-5.13145	1.75396e-06	-0.0451349
74	A_23_P101615	ZNF565	8.08248	7.89051	2.42349	0.0176756	0.0346789
75	A_23_P101623	ZNF667	6.36891	6.01653	6.15122	6.03562e-08	0.082115
76	A_23_P101636	KIR3DL2	6.70727	7.37095	-4.832	5.82448e-06	-0.136123
77	A_23_P101655	ACTN4	9.94728	10.1405	-2.34583	0.0224412	-0.0277522
78	A_23_P101699	HDGFRP2	8.09211	8.43037	-4.64353	1.20234e-05	-0.0590805
79	A_23_P101707	PLIN3	10.305	10.7448	-3.26646	0.00154863	-0.0602886
80	A_23_P101737	DOT1L	8.46407	8.26135	2.0607	0.0434695	0.0349738
81	A_23_P101783	IL12RB1	6.76839	7.12007	-4.53113	1.82767e-05	-0.0730778
82	A_23_P101811	ZNF14	9.30544	9.06358	2.91402	0.00452065	0.0379935
83	A_23_P101871	FBXO17	5.59192	5.6669	-2.77865	0.00710523	-0.019217
84	A_23_P101905	APC2	5.83405	5.93459	-2.44354	0.0165357	-0.0246519
85	A_23_P101950	MDH1	12.8367	12.3799	2.40208	0.0191649	0.0522767
86	A_23_P101960	ZFP36L2	14.9088	15.1895	-2.89357	0.00484972	-0.0269095
87	A_23_P102017	ERMN	7.31087	7.60005	-2.01823	0.0469594	-0.0559671
88	A_23_P102060	SSFA2	10.1213	10.33	-2.4488	0.0163615	-0.0294369
89	A_23_P102109	TUBA4A	13.1662	13.7755	-5.70074	1.70081e-07	-0.0652707
90	A_23_P10211	SLC2A13	6.59435	6.79178	-2.77718	0.00673147	-0.0425603
91	A_23_P102113	WNT10A	9.21714	8.81042	4.01287	0.000126801	0.0651079
92	A_23_P102117	WNT10A	7.43962	7.13613	3.20655	0.00207575	0.0600885
93	A_23_P102160	FAM82A1	8.00723	7.71174	3.075	0.00283275	0.0542465
94	A_23_P102235	SNRPG	11.271	10.4288	4.72019	1.26243e-05	0.112041
95	A_23_P10232	BANK1	9.34688	9.82753	-3.90706	0.000193565	-0.0723439
96	A_23_P102412	PLEKHA3	9.71305	9.5381	2.02283	0.0474827	0.0262224
97	A_23_P102439	ASTL	6.79759	6.99926	-4.60239	1.54879e-05	-0.0421794
98	A_23_P102481	CTLA4	6.31127	6.43008	-2.6868	0.00873846	-0.0269073
99	A_23_P102523	SPTBN1	6.77403	7.00562	-2.85103	0.00581371	-0.0484969
100	A_23_P102542	AFTPH	11.1526	10.8997	3.6159	0.000506773	0.0330941
101	A_23_P102571	SLC2A4RG	12.5606	12.2801	2.34614	0.0211903	0.0325841
102	A_23_P102582	C20orf24	14.0385	14.3092	-2.77749	0.00668654	-0.0275518
103	A_23_P102607	CHD6	6.25258	6.42693	-3.37875	0.00108529	-0.0396782
104	A_23_P102634	WFDC6	5.42936	5.4785	-2.57189	0.0122469	-0.0129993
105	A_23_P102694	DEFB129	5.76508	5.83288	-2.69691	0.00860539	-0.0168679
106	A_23_P102706	SNPH	8.76942	8.43111	2.76307	0.00695729	0.0567579
107	A_23_P102731	SMOX	8.53305	8.97038	-2.07305	0.0412423	-0.0721083
108	A_23_P102770	NAA20	10.5522	10.1402	2.62776	0.0105569	0.0574683
109	A_23_P102842	NFS1	9.75818	9.62101	2.09244	0.0393291	0.0204237
110	A_23_P1029	MFAP2	5.77291	5.82049	-1.99941	0.049798	-0.0118419
111	A_23_P10291	CTSE	6.27648	6.45717	-3.24933	0.00163398	-0.0409483
112	A_23_P102925	PWP2	9.83072	10.1323	-6.13269	2.56965e-08	-0.0435983
113	A_23_P102973	DGCR14	9.44693	9.66447	-2.44309	0.0171207	-0.032845
114	A_23_P103034	CRYBA4	5.65881	5.73952	-2.52613	0.0137873	-0.0204302
115	A_23_P103041	GAS2L1	6.03994	6.16008	-2.21706	0.0298665	-0.028414
116	A_23_P103084	TOM1	8.66044	9.00261	-2.68536	0.00864653	-0.0559033
117	A_23_P103099	RBFOX2	5.66009	5.7407	-2.72181	0.00795778	-0.0204013
118	A_23_P103110	MAFF	8.86892	9.5749	-3.28881	0.00151023	-0.1105
119	A_23_P103120	GTPBP1	11.7207	12.2104	-4.95332	3.54636e-06	-0.0590556
120	A_23_P103248	PIGM	8.64384	8.32904	2.65066	0.00969173	0.0535236
121	A_23_P103269		6.33291	6.11896	2.78451	0.006923	0.0495824
122	A_23_P103310	S100A7	5.888	5.82819	2.12968	0.0365484	0.0147301
123	A_23_P103334	RC3H1	8.67523	9.09107	-2.32085	0.0232852	-0.0675484
124	A_23_P103349	OCLM	5.79636	5.64342	3.11543	0.00359992	0.0385781
125	A_23_P103371	ADC	5.98036	6.16225	-4.25863	5.08841e-05	-0.0432242
126	A_23_P103433	OSCP1	7.26093	6.72838	5.75581	5.60183e-07	0.109896
127	A_23_P103454	NBPF3	14.2419	14.5851	-2.39633	0.0192933	-0.0343494
128	A_23_P103465	PLA2G5	6.18215	6.42687	-5.15909	1.59058e-06	-0.0560065
129	A_23_P103486	CYP2J2	6.10816	6.33928	-2.9848	0.00367963	-0.0535802
130	A_23_P103496	GBP4	10.0672	10.9224	-3.93525	0.00019406	-0.117624
131	A_23_P103503	MDM4	9.40804	9.75659	-2.90964	0.00457985	-0.0524828
132	A_23_P103522	SELL	10.0545	10.4701	-3.23522	0.00205289	-0.0584303
133	A_23_P103532	GPR161	7.64344	7.51323	2.59718	0.0112794	0.0247888
134	A_23_P103661	YY1AP1	11.6967	12.0997	-4.52854	1.83694e-05	-0.0488678
135	A_23_P103756	OVGP1	7.08103	7.38156	-3.48851	0.000757338	-0.0599654
136	A_23_P103765	FCER1A	11.5537	11.063	2.48986	0.0148057	0.0626091
137	A_23_P103775	LRRC8C	8.06808	8.33742	-2.06107	0.0433042	-0.0473757
138	A_23_P103787	HIPK1	9.68022	10.2862	-3.50442	0.00075527	-0.0875987
139	A_23_P1038	KDM5B	7.08034	7.56575	-4.4087	2.94699e-05	-0.095664
140	A_23_P103837	UBAP2L	8.92548	9.3069	-3.4734	0.000806198	-0.0603705
141	A_23_P10385	DTL	5.77994	6.04128	-5.90438	6.71109e-08	-0.0637992
142	A_23_P103885	AURKAIP1	12.1408	12.3842	-4.3207	4.23314e-05	-0.0286452
143	A_23_P10391	COL5A2	5.73143	5.82365	-2.8355	0.00570029	-0.0230275
144	A_23_P103919	B4GALT3	10.7821	11.0518	-3.6257	0.000482827	-0.0356493
145	A_23_P103923	FAM20B	6.38557	6.49087	-2.90418	0.00474752	-0.0235982
146	A_23_P103942	DNAJC11	9.79387	9.53899	3.42189	0.000974904	0.038042
147	A_23_P103951		11.7459	12.5616	-5.14281	1.65868e-06	-0.0968641
148	A_23_P10401	PPP2R3A	5.77641	5.86598	-3.21917	0.00190404	-0.0221993
149	A_23_P104012		6.07318	5.89671	2.62947	0.011833	0.0425421
150	A_23_P104046	BPNT1	7.75497	7.50587	2.59939	0.0110586	0.0471023
151	A_23_P104073	S100A3	5.77796	5.87295	-2.40199	0.0186966	-0.0235247
152	A_23_P104098	SYT2	6.40769	6.52932	-2.58501	0.0114627	-0.0271286
153	A_23_P104138	ZNF678	6.93391	7.13413	-3.04665	0.0030464	-0.0410665
154	A_23_P104146	ZMYM4	8.6178	8.42644	2.53267	0.0134798	0.0323968
155	A_23_P104295	FBXW4	8.33211	8.50051	-2.22513	0.0287836	-0.0288672
156	A_23_P104318	DDIT4	13.9186	14.6772	-2.24361	0.0281913	-0.076567
157	A_23_P104346	PIP4K2A	10.4775	11.322	-5.04305	2.44929e-06	-0.111842
158	A_23_P104351	FAM45A	12.0526	12.6293	-6.19711	1.75927e-08	-0.0674295
159	A_23_P104445	PIK3AP1	8.46087	8.89068	-3.30431	0.00137312	-0.0714872
160	A_23_P104451	DDX50	11.5598	11.2892	3.14151	0.00229453	0.0341655
161	A_23_P104509	FAM53B	6.80404	7.088	-4.80455	6.25587e-06	-0.0589861
162	A_23_P104563	CPT1A	7.42266	7.6546	-2.8847	0.00492553	-0.0443901
163	A_23_P104594	SCT	6.28512	6.69159	-8.3468	9.68493e-13	-0.0904095
164	A_23_P104617	GYLTL1B	7.74877	8.1034	-5.91026	7.48803e-08	-0.0645591
165	A_23_P104624	ENDOD1	9.20348	9.64948	-5.84175	8.476e-08	-0.0682705
166	A_23_P10463	NDUFS5	13.8351	13.29	3.75035	0.000318007	0.0579865
167	A_23_P104641	C11orf2	11.4406	11.7799	-3.62332	0.000491814	-0.0421593
168	A_23_P104651	CDCA5	6.76611	7.08375	-4.38002	3.28155e-05	-0.0661855
169	A_23_P104676	SF3A1	12.5637	12.7818	-3.1259	0.00240561	-0.0248358
170	A_23_P104689	RELA	10.525	10.8461	-3.10461	0.00256444	-0.0433511
171	A_23_P104692	PELI3	10.0062	9.6578	3.32372	0.00130736	0.0511278
172	A_23_P104705	SLC29A2	6.76005	6.54886	2.45144	0.0185622	0.0457903
173	A_23_P104741	KIRREL3	6.23333	6.42293	-2.36003	0.0207986	-0.0432295
174	A_23_P104804	ZBTB16	9.05899	9.78118	-5.21865	1.56108e-06	-0.110659
175	A_23_P104876	SPA17	6.93028	6.55007	3.09187	0.00300659	0.0814024
176	A_23_P10488		6.64622	7.01981	-2.40437	0.0183766	-0.0788975
177	A_23_P104942	TMX2	10.3675	9.947	3.85262	0.000226111	0.0597332
178	A_23_P10497	ATP9B	9.48622	9.14646	3.33719	0.00141288	0.052619
179	A_23_P104972	MS4A5	5.69311	5.84833	-3.22856	0.00191664	-0.0388061
180	A_23_P104996	BEST1	9.81292	9.45291	3.50755	0.000739008	0.0539233
181	A_23_P105138	CAT	11.0736	11.7538	-4.67549	1.04933e-05	-0.0860051
182	A_23_P10518	TFDP3	5.81306	5.97209	-3.42512	0.000938384	-0.0389385
183	A_23_P105197	CAPN5	6.54835	6.70971	-2.99052	0.00360714	-0.035118
184	A_23_P105227	ME3	5.61993	5.77998	-3.34573	0.00121741	-0.0405134
185	A_23_P105276	ZNF84	8.91636	8.69387	1.99187	0.049525	0.036456
186	A_23_P105368		7.70583	8.59134	-4.75779	7.51447e-06	-0.156932
187	A_23_P105382	THAP2	7.12764	6.92619	2.42	0.0175853	0.0413633
188	A_23_P105442	GRASP	11.4308	12.0815	-3.66419	0.000422417	-0.0798752
189	A_23_P105519	WBP11	9.15546	9.45504	-2.73265	0.00773131	-0.0464515
190	A_23_P105535	POC1B	8.85402	9.045	-2.74438	0.00733303	-0.030788
191	A_23_P105545	VAMP1	6.04851	6.23574	-2.89924	0.00490357	-0.0439811
192	A_23_P105571	CHPT1	8.75795	9.52317	-5.20765	1.30174e-06	-0.120848
193	A_23_P105592	MVK	11.0536	10.8802	2.28257	0.0249437	0.022814
194	A_23_P1056	GPR89B	8.20433	8.36873	-2.35297	0.0212016	-0.0286235
195	A_23_P105625	COQ5	10.0009	9.62935	3.17881	0.00218131	0.0546165
196	A_23_P105691	GPRC5D	5.80712	5.90865	-2.9149	0.00452081	-0.0250049
197	A_23_P105732		13.9559	13.067	4.57417	1.5654e-05	0.0949463
198	A_23_P105803	FGF9	8.34236	8.02952	3.45391	0.000863977	0.0551421
199	A_23_P105815		8.73276	7.56222	4.79223	6.57483e-06	0.207628
200	A_23_P105900	BTF3P11	12.142	12.3199	-2.03525	0.0451891	-0.0209926
201	A_23_P105939	EXOC3L4	5.67419	5.75455	-2.98915	0.00407198	-0.0202866
202	A_23_P105957	ACTN1	11.8826	12.6762	-4.52876	1.84898e-05	-0.0932672
203	A_23_P106002	NFKBIA	15.748	16.1942	-2.42889	0.0171826	-0.0403126
204	A_23_P106056	DAD1	12.5599	12.2781	2.08371	0.0412793	0.0327436
205	A_23_P106117	SIX6	5.55522	5.62344	-2.54425	0.013526	-0.0176074
206	A_23_P10614	PDK1	6.78707	7.1977	-3.65326	0.000439658	-0.0847475
207	A_23_P106145	ERO1L	10.7161	11.1708	-2.65121	0.00950696	-0.0599527
208	A_23_P106162	MIS18BP1	9.17251	9.58105	-3.50801	0.000771149	-0.062868
209	A_23_P106174	PSEN1	7.77092	8.16011	-4.07607	0.000112015	-0.0705028
210	A_23_P106226	CHMP4A	12.9678	12.6946	2.65677	0.00992346	0.0307206
211	A_23_P106241	TRIP11	10.877	10.4172	4.53629	1.82258e-05	0.0623137
212	A_23_P106258	SLC25A47	6.43182	6.74591	-6.04808	3.69e-08	-0.068785
213	A_23_P106362	AQP9	12.7014	14.0266	-2.4259	0.018344	-0.143175
214	A_23_P106425	C15orf38	7.02417	6.6231	2.64219	0.010377	0.0848207
215	A_23_P106439	RCCD1	7.43698	7.22976	2.16147	0.0343518	0.040769
216	A_23_P106463	OAZ2	13.0478	12.7237	2.52919	0.014001	0.0362953
217	A_23_P10647	CYTL1	5.8451	5.98825	-2.75848	0.00717597	-0.0349081
218	A_23_P106497	IREB2	8.32082	8.12563	3.05207	0.00346721	0.0342456
219	A_23_P106505	LCMT2	8.19655	7.80046	3.22214	0.00177834	0.0714572
220	A_23_P106602	CRISPLD2	7.33199	8.08603	-3.73291	0.000336059	-0.141226
221	A_23_P106617	WFDC1	5.52694	5.61632	-2.47873	0.0151816	-0.0231431
222	A_23_P106629	IGSF6	11.6014	11.969	-2.7843	0.00657339	-0.0450016
223	A_23_P106656	CA7	5.64328	5.74069	-2.31496	0.0229187	-0.0246909
224	A_23_P106682	EMP2	6.85511	6.4125	2.75536	0.00805964	0.0962922
225	A_23_P106694	CHMP1A	10.9552	11.1167	-2.04521	0.044863	-0.0211036
226	A_23_P106708	RPS2	17.9996	17.8365	2.80484	0.00660757	0.0131359
227	A_23_P106727	RAB11FIP3	10.343	10.1054	2.74669	0.00729015	0.0335249
228	A_23_P106761	CORO1A	13.8177	14.161	-3.15339	0.00230458	-0.0354029
229	A_23_P106798	SIAH1	8.46857	8.71229	-3.0317	0.00342218	-0.0409344
230	A_23_P106822	NOB1	9.48968	9.92551	-4.4796	2.62539e-05	-0.0647822
231	A_23_P106835	BBS2	10.7645	10.5272	2.47502	0.0156085	0.0321602
232	A_23_P106874	PMFBP1	7.04754	6.41118	2.57595	0.0130837	0.13653
233	A_23_P106887	FUS	11.9939	11.6188	3.87826	0.00024175	0.0458399
234	A_23_P106898	ORAI3	9.66095	9.23416	2.68005	0.00903105	0.0651845
235	A_23_P106933	ACSM1	6.1084	6.20358	-2.07923	0.0408969	-0.0223067
236	A_23_P106973	2009-09-01	16.225	15.3723	4.33971	3.79246e-05	0.0778804
237	A_23_P10701	APBB2	5.9803	6.30081	-4.60851	1.38099e-05	-0.0753182
238	A_23_P107036	TMEM11	10.9313	11.0963	-3.97328	0.000150369	-0.0216116
239	A_23_P107116	RNF112	7.16509	7.46472	-3.6304	0.000513109	-0.0591038
240	A_23_P107154	USP32	9.87995	10.5925	-4.97485	3.28521e-06	-0.100462
241	A_23_P107166	ACBD4	8.02155	7.78884	3.5684	0.000588097	0.0424722
242	A_23_P107173	MEOX1	5.73576	5.83409	-2.16474	0.033589	-0.0245226
243	A_23_P1072	ATP1A1	12.0444	11.5356	2.5783	0.0121848	0.0622779
244	A_23_P107206	STAT3	9.40941	10.042	-4.27019	5.08255e-05	-0.0938739
245	A_23_P107211	RAB5C	9.4161	9.03807	3.59955	0.00055902	0.0591155
246	A_23_P107214	RAB5C	11.3635	11.0163	3.93086	0.000170076	0.0447693
247	A_23_P107238	MBTD1	7.18875	6.99876	2.58037	0.0117337	0.038642
248	A_23_P107247	CACNA1G	6.32599	6.15329	2.36053	0.0222275	0.0399334
249	A_23_P107257	SPOP	10.1668	10.3778	-3.03973	0.00315109	-0.0296284
250	A_23_P107307	SLC13A2	8.26202	7.78938	7.28478	1.05467e-09	0.0849855
251	A_23_P107336	ACAP1	8.94	9.44986	-7.06478	7.62146e-10	-0.0800168
252	A_23_P107350	SLC2A4	5.71156	5.95169	-3.27328	0.00155913	-0.059414
253	A_23_P107369	KIF1C	13.3462	12.7834	4.56175	1.86783e-05	0.062154
254	A_23_P107421	TK1	9.31059	9.98138	-4.58447	1.61252e-05	-0.100367
255	A_23_P107432		6.59788	6.48476	2.25524	0.0268356	0.0249485
256	A_23_P107465	KRT31	6.96105	7.198	-3.70108	0.000373876	-0.0482917
257	A_23_P107483	OR3A3	6.15858	6.32785	-2.66527	0.0094659	-0.0391176
258	A_23_P107531	LOXHD1	5.98801	6.1342	-2.45232	0.0163249	-0.0347982
259	A_23_P107612	RAB27B	6.12917	6.39041	-3.6158	0.000562424	-0.0602182
260	A_23_P107644	SNRPD1	11.9891	11.579	2.4449	0.0166717	0.0502054
261	A_23_P107684	ZNF324	9.98009	10.4026	-3.92713	0.000169941	-0.0598176
262	A_23_P107693	ZNF586	8.06166	8.58072	-5.03426	2.52428e-06	-0.0900206
263	A_23_P107724	ZFP112	6.43131	6.07065	3.50622	0.000870501	0.083262
264	A_23_P107735	CD79A	11.6578	12.2676	-4.98002	3.84728e-06	-0.0735561
265	A_23_P107744	S1PR5	9.77404	10.8363	-5.896	8.16494e-08	-0.148845
266	A_23_P107750	S1PR5	7.12762	7.89089	-5.32701	8.75433e-07	-0.146769
267	A_23_P107775	TMEM190	6.03549	6.11223	-2.1092	0.0394399	-0.0182298
268	A_23_P107847	LILRA5	9.32204	9.85708	-2.19571	0.0315589	-0.0805149
269	A_23_P107855	FIZ1	7.48249	7.27878	2.60656	0.0114253	0.0398204
270	A_23_P107881	ZNF563	7.09094	6.522	6.8462	1.28788e-09	0.120663
271	A_23_P107903	RGL3	7.27148	6.60671	2.09336	0.043364	0.138317
272	A_23_P107911	KLK10	5.45089	5.51328	-2.94183	0.00460576	-0.0164182
273	A_23_P107959	NOSIP	13.1433	13.3178	-2.40887	0.0181901	-0.0190241
274	A_23_P107974	FUT2	5.97501	6.05515	-2.91111	0.00465799	-0.0192212
275	A_23_P108075	SLC7A10	5.43366	5.57864	-5.10705	1.8535e-06	-0.0379872
276	A_23_P108103		12.8549	11.4548	3.82411	0.000252653	0.166364
277	A_23_P108129	ZNF223	7.1821	6.95953	2.76226	0.00706071	0.0454157
278	A_23_P108143	GAMT	8.91972	8.59246	3.92079	0.000192413	0.0539263
279	A_23_P108216	FXYD1	5.56526	5.6214	-2.2311	0.0285507	-0.014481
280	A_23_P108244	COX6B1	12.5013	12.6334	-2.15351	0.0349722	-0.0151637
281	A_23_P108314	ADAMTS10	6.76986	6.59304	2.34902	0.0231471	0.0381825
282	A_23_P108394		9.07681	8.79132	2.56822	0.0119359	0.0461056
283	A_23_P108404	AGAP1	6.46433	6.97892	-4.09231	9.36901e-05	-0.110502
284	A_23_P108437	FZD5	6.8985	6.51946	2.34987	0.0232975	0.08153
285	A_23_P108463	WDR35	6.25892	6.37487	-2.12659	0.036338	-0.0264828
286	A_23_P108492	MARS2	5.59614	5.71231	-3.41299	0.00112985	-0.0296431
287	A_23_P108501	EPHA4	9.69904	10.0827	-2.81241	0.00632663	-0.0559746
288	A_23_P108514	STK16	8.75221	8.0274	5.37178	9.39894e-07	0.124714
289	A_23_P108522	FAM134A	12.4239	12.8176	-4.042	0.000112786	-0.0450056
290	A_23_P108534		6.79294	6.40375	2.97987	0.00409183	0.0851205
291	A_23_P108554	DDX1	12.228	11.8511	2.68591	0.00911568	0.0451775
292	A_23_P108592	PPP3R1	6.36931	6.70033	-4.19213	6.54647e-05	-0.0730944
293	A_23_P108641	FAM136A	11.4412	10.9523	5.34976	6.8034e-07	0.0630148
294	A_23_P108662	MOGS	13.0656	12.079	5.63471	4.25141e-07	0.113265
295	A_23_P108699	FSHR	5.79073	5.86712	-2.33244	0.0224907	-0.0189061
296	A_23_P10870	DOLK	8.61696	8.21013	3.19507	0.00211251	0.0697735
297	A_23_P108708	RNF181	13.0133	12.7553	3.91883	0.000211779	0.0288828
298	A_23_P108743	XIRP2	5.49145	5.55799	-2.23604	0.0302253	-0.0173764
299	A_23_P108751	FHL2	8.68578	8.14754	3.15853	0.00216955	0.0922895
300	A_23_P108819	SFXN5	5.91055	6.06243	-2.38427	0.0206942	-0.0366038
301	A_23_P108835	YPEL5	11.7877	12.3631	-5.47222	6.03514e-07	-0.068765
302	A_23_P108842	DUSP2	12.515	13.1305	-2.87054	0.00560767	-0.0692663
303	A_23_P10885	ZNF224	6.99427	6.89001	2.04844	0.0434721	0.0216682
304	A_23_P108871	ZC3H8	9.97896	9.78417	2.25775	0.0266284	0.0284393
305	A_23_P108922	MOB1A	7.93517	8.07586	-2.31551	0.0229908	-0.0253536
306	A_23_P109017	SRSF6	8.2341	8.56972	-2.32299	0.0227844	-0.0576355
307	A_23_P109133	AVP	8.06919	8.42704	-2.09737	0.0391326	-0.0626014
308	A_23_P109171	BFSP1	6.62929	7.2123	-4.54945	1.69889e-05	-0.121605
309	A_23_P109235	RALY	9.91226	10.3026	-4.55478	1.65891e-05	-0.0557181
310	A_23_P109269	LAMA5	6.36845	6.54897	-2.68592	0.0089067	-0.0403271
311	A_23_P10927	TM2D2	6.79385	7.08132	-3.18851	0.00197543	-0.0597886
312	A_23_P109322	PCP4	6.23022	6.03469	3.59755	0.000728747	0.0460036
313	A_23_P109393	ARVCF	6.6135	6.7495	-2.75797	0.00706623	-0.0293665
314	A_23_P109410	THAP7	7.9604	7.80523	2.48488	0.0150682	0.0284001
315	A_23_P109427	GSTT2	6.06318	5.8837	2.33215	0.0241208	0.0433495
316	A_23_P109436	ADORA2A	11.2713	11.9268	-3.13495	0.00238333	-0.0815519
317	A_23_P109442	HPS4	10.5602	10.1963	3.28267	0.00158812	0.0505963
318	A_23_P109452	CHEK2	7.56502	7.3744	2.99615	0.00388149	0.0368172
319	A_23_P10947	STAC3	7.49801	7.00566	3.20956	0.00214699	0.0979869
320	A_23_P109470	THOC5	8.95082	9.15986	-2.0396	0.0448981	-0.0333063
321	A_23_P109488	PIK3IP1	9.37954	9.5752	-2.02929	0.0454228	-0.0297853
322	A_23_P109636	LRIG1	10.6803	11.0793	-3.78318	0.000299992	-0.0529143
323	A_23_P109643	ABTB1	12.7603	13.2162	-2.0294	0.046518	-0.0506463
324	A_23_P109677		12.3754	12.5365	-2.03135	0.0459443	-0.0186538
325	A_23_P109682	AZI2	10.4991	10.3135	2.11476	0.0374943	0.0257358
326	A_23_P109794	ANKRD28	5.83482	5.97334	-3.84713	0.000229898	-0.0338515
327	A_23_P109843	IL5RA	5.67506	5.79841	-3.6332	0.000470639	-0.0310208
328	A_23_P109864	GHSR	7.69386	7.99608	-4.0926	0.000102363	-0.0555842
329	A_23_P109877	WDR82	10.5945	10.8823	-3.88722	0.000200613	-0.0386592
330	A_23_P109907	ILDR1	17.0166	16.2715	5.15852	1.49827e-06	0.0646033
331	A_23_P109928	PSMD6	11.3773	11.659	-2.09131	0.0405204	-0.035283
332	A_23_P109934	HEMK1	8.7125	8.13676	5.85041	9.04721e-08	0.0986324
333	A_23_P109950	ACVR2B	6.70057	6.85042	-2.33766	0.0217053	-0.0319084
334	A_23_P109964	CCDC54	5.53831	5.60349	-2.51222	0.0149182	-0.0168802
335	A_23_P110031	ZNF589	9.53771	9.31808	2.37483	0.0200353	0.03361
336	A_23_P110090	WDR52	6.55812	6.27592	3.25928	0.00183146	0.0634555
337	A_23_P110135	WDR19	5.60585	5.68745	-2.265	0.0259711	-0.0208473
338	A_23_P110212	ACSL1	11.4899	12.9021	-4.93868	4.17626e-06	-0.167233
339	A_23_P110234	CSN1S1	5.82484	5.94626	-2.9718	0.00386596	-0.0297637
340	A_23_P11025	ZNF185	8.48715	9.00413	-3.2783	0.00149121	-0.0853078
341	A_23_P110266	NDNF	5.66455	5.76307	-2.10084	0.0389491	-0.0248765
342	A_23_P110304	CNOT6L	8.95344	9.40622	-3.49306	0.000814402	-0.0711734
343	A_23_P110362	LAMTOR3	10.2001	9.83386	3.13309	0.00235157	0.0527607
344	A_23_P110433	PPWD1	11.5058	11.2106	2.57207	0.0117789	0.0374961
345	A_23_P110445	APBB3	11.1191	10.4643	7.51436	8.06256e-11	0.0875628
346	A_23_P110462	PCDHB1	5.62274	5.75017	-1.9927	0.0498158	-0.0323329
347	A_23_P110569	TRIM36	7.44418	6.92665	3.54515	0.000731098	0.103956
348	A_23_P110571	MAST4	9.98264	9.72817	2.44601	0.0175169	0.0372533
349	A_23_P110598	WDR36	8.16309	8.38876	-2.14655	0.035259	-0.0393433
350	A_23_P110606	MAML1	9.03795	9.30659	-2.11672	0.0370924	-0.0422574
351	A_23_P110611	GIN1	9.3526	8.63185	5.38599	7.79717e-07	0.115697
352	A_23_P110624	CTNND2	6.12024	6.34083	-3.07558	0.00279125	-0.0510832
353	A_23_P110655		12.5715	11.7741	4.00885	0.000131658	0.0945419
354	A_23_P110661	SKIV2L2	11.0747	10.6879	2.5161	0.0142376	0.051292
355	A_23_P11070	GPR174	6.4812	6.69993	-2.59026	0.0113028	-0.0478843
356	A_23_P110704	SLU7	11.6215	11.3224	2.69857	0.00850171	0.0376107
357	A_23_P11071	PORCN	10.8761	11.0996	-3.04297	0.00315648	-0.0293371
358	A_23_P110712	DUSP1	13.2295	14.0232	-2.39095	0.0197328	-0.0840592
359	A_23_P110725	PRKAA1	8.89373	9.28683	-2.72642	0.00774657	-0.0623977
360	A_23_P110787	SCAMP1	7.00893	7.52338	-4.55613	1.66586e-05	-0.102187
361	A_23_P110791	CSF1R	16.0374	15.2742	4.23048	6.0875e-05	0.070346
362	A_23_P110811	COX7C	14.2273	13.6288	4.31674	4.55e-05	0.0620004
363	A_23_P110846	CNOT8	10.7881	11.0653	-3.77928	0.000320644	-0.0366041
364	A_23_P110879	TRAF3IP2	6.92736	7.21118	-3.39534	0.00103064	-0.0579304
365	A_23_P110896	SLC17A5	7.8673	7.61238	2.36101	0.0207084	0.0475208
366	A_23_P110957	FOXF2	5.47293	5.57216	-3.34791	0.00135431	-0.0259256
367	A_23_P110961	BRP44L	11.94	11.7526	2.49022	0.0150076	0.0228221
368	A_23_P111000	PSMB9	13.7429	14.1923	-4.36097	3.47094e-05	-0.046423
369	A_23_P111020	SRF	6.87998	7.0045	-2.55686	0.0125297	-0.0258767
370	A_23_P111037	HIST1H3A	14.1815	14.8999	-4.08118	0.0001131	-0.0712872
371	A_23_P111088	OR2B2	5.97639	6.17074	-2.76168	0.00702239	-0.0461678
372	A_23_P111132	HSPA1A	14.5585	15.3287	-3.7884	0.000314853	-0.0743771
373	A_23_P111141	BAG6	11.8786	12.0358	-1.99074	0.0495799	-0.018961
374	A_23_P111171	B3GALT4	11.7493	11.5185	2.30022	0.0237888	0.0286255
375	A_23_P111188	ZBTB22	7.55095	7.78216	-3.18507	0.00226	-0.0435123
376	A_23_P111206	FKBP5	8.63655	9.00155	-2.80938	0.00639006	-0.0597181
377	A_23_P111228	COQ3	6.94767	6.75064	2.91202	0.00464345	0.0415058
378	A_23_P111288	TMEM14C	11.8671	11.4321	2.80491	0.00679832	0.0538838
379	A_23_P111306	SCAF8	8.70115	9.01195	-4.28821	4.68807e-05	-0.050634
380	A_23_P111311	AKAP12	5.73421	5.82923	-2.31472	0.0229425	-0.0237119
381	A_23_P111321	ARG1	7.68228	9.17291	-5.21188	1.2103e-06	-0.255845
382	A_23_P111343	BCLAF1	11.2513	11.6771	-3.44394	0.00091896	-0.0535803
383	A_23_P111395	SLC22A2	5.57633	5.69406	-4.10948	0.000107943	-0.0301417
384	A_23_P111452	AGAP3	12.2472	11.6845	4.13511	0.000125424	0.0678503
385	A_23_P111487	SRRT	8.12351	8.41515	-3.82154	0.000245738	-0.0508843
386	A_23_P111492	MOSPD3	6.59584	6.68181	-2.13342	0.0368938	-0.0186833
387	A_23_P111506	SAP25	17.4897	17.6697	-2.1628	0.0337529	-0.0147746
388	A_23_P111517	WBSCR17	5.77537	5.88268	-4.08888	0.0001181	-0.0265593
389	A_23_P111583	CD36	12.0859	11.1974	3.81644	0.000299171	0.110159
390	A_23_P111593	CYTH3	6.41645	6.5365	-2.23763	0.0277417	-0.0267435
391	A_23_P111621	GTF2IRD1	6.7463	6.38325	3.33748	0.00155456	0.0798053
392	A_23_P111672	TES	8.55166	8.91921	-3.69589	0.000392247	-0.0607119
393	A_23_P111698	MAFK	6.32662	6.43296	-3.38767	0.00109472	-0.0240475
394	A_23_P1117	ST7L	6.35051	6.26435	2.27821	0.0275554	0.0197077
395	A_23_P111737	RAMP3	5.63749	5.7229	-3.44643	0.000891015	-0.0216936
396	A_23_P111745	ZMIZ2	11.3776	10.4494	7.07971	8.88321e-10	0.122784
397	A_23_P111766		6.27249	6.11488	3.00616	0.00435991	0.0367153
398	A_23_P111797	DKFZP434F142	11.9164	12.5356	-2.53625	0.0133558	-0.0730824
399	A_23_P111811	ING3	10.6083	10.8376	-2.53705	0.012975	-0.0308521
400	A_23_P111835	DLD	11.2977	10.9634	2.95192	0.00428987	0.043336
401	A_23_P111860	RADIL	6.62854	6.25189	2.76836	0.00787091	0.0843981
402	A_23_P111888	CTHRC1	5.61802	5.69859	-2.76754	0.00725926	-0.0205415
403	A_23_P111929	OTUD6B	6.78481	6.64298	2.51814	0.0139301	0.0304791
404	A_23_P11201	GPR34	8.1722	7.16662	4.77476	8.55097e-06	0.18943
405	A_23_P112061	HGSNAT	12.4864	12.1398	4.75679	7.80863e-06	0.0406109
406	A_23_P112159	EIF2C2	10.5783	11.0527	-2.40611	0.0183656	-0.0632866
407	A_23_P112251	GNG10	12.7537	13.1188	-2.86977	0.00522327	-0.0407155
408	A_23_P112260	GNG10	10.5282	11.2262	-3.89845	0.000191978	-0.0926126
409	A_23_P112289	TMOD1	6.18459	6.86145	-3.33669	0.00138437	-0.149836
410	A_23_P112296	DBH	5.99216	5.77178	2.82335	0.00741791	0.0540598
411	A_23_P112311	TRIM32	7.12377	6.79743	3.36579	0.00114126	0.0676517
412	A_23_P112341	RMI1	10.0585	9.49463	4.97825	3.18907e-06	0.083225
413	A_23_P112397	FBXW5	12.1325	12.0058	2.12717	0.0362392	0.0151447
414	A_23_P112512	MCART1	7.06965	7.42909	-4.65303	1.17895e-05	-0.0715482
415	A_23_P11262	F8A1	12.7595	13.039	-2.48451	0.0152532	-0.031261
416	A_23_P112634	C4orf34	10.3252	9.87643	5.63152	3.62135e-07	0.0641083
417	A_23_P112652	CNOT10	10.5576	10.4403	2.95309	0.00497634	0.0161161
418	A_23_P112726	SCN9A	5.63111	5.76176	-3.59793	0.000564507	-0.0330916
419	A_23_P112798	CRIP2	6.19304	6.68413	-5.65088	2.13228e-07	-0.110092
420	A_23_P11286	HNRNPH2	11.4866	11.6417	-2.19907	0.0304782	-0.0193474
421	A_23_P112883	NRBP2	8.18202	8.41087	-2.47325	0.0163372	-0.0397971
422	A_23_P113005	EFNA1	6.69714	6.86933	-2.07903	0.0417831	-0.0366253
423	A_23_P113026	PARN	8.62494	8.80324	-2.78595	0.00700739	-0.0295198
424	A_23_P113111	AR	5.80595	5.94769	-2.65533	0.00944966	-0.0347989
425	A_23_P113161	C1orf21	6.94217	7.17806	-2.62538	0.0106732	-0.0482065
426	A_23_P113258	RASGRP1	7.49362	7.9439	-4.44507	2.52548e-05	-0.0841848
427	A_23_P113263		7.63864	7.90059	-3.12329	0.00245465	-0.0486455
428	A_23_P113283	ZMAT3	7.69252	6.56554	13.7472	1.16689e-17	0.228542
429	A_23_P113311	P4HTM	11.3859	11.0812	4.60251	1.4127e-05	0.0391253
430	A_23_P113317	P4HTM	9.00415	8.85345	2.50837	0.0139828	0.0243498
431	A_23_P113393	APLN	5.93123	6.12392	-2.24001	0.0275841	-0.0461252
432	A_23_P113405	CNNM3	9.4281	9.99584	-5.35055	7.98342e-07	-0.0843609
433	A_23_P11341	FAM104B	9.6961	9.45683	2.26512	0.0263819	0.0360479
434	A_23_P113417	C17orf70	10.0328	9.80224	3.15806	0.00217034	0.0335459
435	A_23_P113453		5.61332	5.68738	-2.03689	0.0462303	-0.0189116
436	A_23_P113471	FAAH2	8.40024	8.0475	2.9763	0.0038206	0.0618893
437	A_23_P113553	MAGEA11	5.46176	5.57733	-4.45519	3.40185e-05	-0.0302112
438	A_23_P11362	PHF16	5.58724	5.68323	-2.99947	0.00356849	-0.0245763
439	A_23_P113656	TUBB4A	6.26794	6.37618	-2.93909	0.00454092	-0.0247006
440	A_23_P113701	PDGFA	6.64405	7.07143	-3.17413	0.00210225	-0.0899403
441	A_23_P11372	HPRT1	9.90847	9.68827	2.64177	0.009788	0.0324235
442	A_23_P113728	MTG1	7.8483	7.5018	3.90466	0.000186592	0.065144
443	A_23_P113811		11.2758	10.4676	4.79169	7.81318e-06	0.107294
444	A_23_P113966	EXOC1	11.8374	11.4499	4.23987	5.64774e-05	0.0480216
445	A_23_P113972	EXOC1	9.28498	9.08373	3.04767	0.0030362	0.0316133
446	A_23_P114057	SEMA4C	12.9409	12.5576	2.49678	0.0143761	0.043381
447	A_23_P114084	PHEX	5.75546	5.97207	-4.8667	5.3658e-06	-0.0532992
448	A_23_P114095	MBTPS2	6.23648	6.06863	2.2202	0.0312558	0.039362
449	A_23_P114105	LDOC1	6.06823	6.2121	-3.51471	0.000745162	-0.0338048
450	A_23_P114118	SCML2	5.61612	5.68541	-4.35914	3.54374e-05	-0.0176899
451	A_23_P114172	TBC1D8B	6.23972	6.06544	3.17056	0.00210549	0.0408704
452	A_23_P114185	TSPAN7	5.52686	5.71011	-3.14483	0.00238843	-0.0470599
453	A_23_P114232	PRDX4	10.9145	10.523	2.74314	0.00759981	0.0527009
454	A_23_P114282	MCTS1	10.6679	10.462	2.30401	0.0235566	0.0281132
455	A_23_P114307	P2RY4	6.34725	6.55741	-2.95471	0.0040389	-0.0469945
456	A_23_P114361	MECP2	12.7763	13.0535	-3.21455	0.00189304	-0.0309598
457	A_23_P114414	LONRF3	7.72765	7.9572	-2.12181	0.0373048	-0.0422304
458	A_23_P114445	MAGEE1	7.86814	7.56423	2.99548	0.00355157	0.056829
459	A_23_P114466	TBL1Y	9.51315	10.0705	-2.95212	0.00443668	-0.0821462
460	A_23_P114597	SPRR2G	5.65932	5.73067	-2.39488	0.0190457	-0.0180743
461	A_23_P114649	MIIP	9.21936	9.59127	-3.19098	0.00203411	-0.057055
462	A_23_P114670	ARHGEF16	5.92256	6.00835	-2.18446	0.0319657	-0.0207481
463	A_23_P114707	H6PD	7.62514	7.83762	-3.02864	0.00367799	-0.0396512
464	A_23_P114774	PMVK	10.4377	10.0669	2.58977	0.0121687	0.0521809
465	A_23_P114808	MECR	7.44867	7.30602	2.17576	0.0325776	0.0278958
466	A_23_P114903	HSPA6	12.4789	13.1399	-2.42815	0.01745	-0.074461
467	A_23_P114929	BRP44	10.8032	11.0971	-2.85964	0.00552599	-0.038723
468	A_23_P114934	MAEL	5.41585	5.52982	-4.08153	9.75178e-05	-0.0300438
469	A_23_P114968	PTGFRN	6.1941	5.96279	2.9022	0.00619041	0.0549082
470	A_23_P115011	ADAMTSL4	7.45957	7.25312	2.35504	0.0213771	0.0404894
471	A_23_P115036	IPO13	7.51558	7.2952	2.46103	0.0162085	0.0429374
472	A_23_P115046	EIF2B3	7.7517	7.45187	3.81085	0.000291252	0.0569108
473	A_23_P115052	RIT1	7.7653	8.02523	-2.27089	0.0256163	-0.0475004
474	A_23_P115124	TRIM11	9.97788	10.2879	-5.73086	1.86671e-07	-0.0441422
475	A_23_P115137	HBXIP	12.6902	12.9087	-2.35971	0.0205495	-0.0246205
476	A_23_P115161	DARC	5.66274	5.8489	-3.04934	0.0031788	-0.0466655
477	A_23_P115215	VPS72	10.3979	10.1519	3.52055	0.0007056	0.0345417
478	A_23_P115261	AGT	5.57633	5.51657	2.53282	0.0159916	0.0155442
479	A_23_P115286	BCL10	9.82071	10.3126	-4.75826	8.41484e-06	-0.0705075
480	A_23_P115331	AHDC1	8.09299	8.42711	-4.48579	2.16202e-05	-0.0583649
481	A_23_P115375	HIST2H3D	14.2955	14.767	-3.75717	0.000311093	-0.0468161
482	A_23_P115417	RGL1	11.4146	9.7306	5.68342	1.71415e-07	0.230283
483	A_23_P11543	FUCA1	12.2488	11.124	2.50213	0.0156239	0.138963
484	A_23_P115460	RPL22	12.2043	11.5385	4.30178	4.76863e-05	0.0809397
485	A_23_P115523	JMJD4	8.11812	7.77571	4.3937	3.21168e-05	0.0621701
486	A_23_P115563	OR2C3	5.51937	5.59107	-2.0023	0.048333	-0.018621
487	A_23_P115616		7.79911	7.45015	2.74864	0.0080337	0.0660402
488	A_23_P11564	KIAA0494	10.6387	11.0329	-4.76393	7.33638e-06	-0.0524987
489	A_23_P115645	CELF2	9.43851	10.0069	-4.97859	3.1186e-06	-0.0843649
490	A_23_P115652	SFTPA1	5.79745	5.72972	2.10957	0.0404402	0.0169544
491	A_23_P115683	HPS6	13.193	12.9453	2.2906	0.0245475	0.0273393
492	A_23_P115732	BMI1	11.1932	10.9505	2.30889	0.023592	0.0316265
493	A_23_P115762	ECD	10.08	10.3929	-3.41555	0.000979167	-0.0440963
494	A_23_P115792	PLEKHA1	9.97658	10.2857	-3.45652	0.000899465	-0.0440237
495	A_23_P115824	HNRNPH3	11.6475	11.3557	2.59213	0.0112494	0.0366038
496	A_23_P115838	C10orf12	7.23761	7.40332	-2.16724	0.0334056	-0.0326596
497	A_23_P115842	CCAR1	10.4145	9.90146	4.99071	3.53028e-06	0.0728789
498	A_23_P115861	ZNF485	6.89529	6.65711	2.03497	0.0451901	0.0507137
499	A_23_P115902		9.18785	8.53137	4.55591	1.66985e-05	0.10695
500	A_23_P115919	PHYH	7.74471	7.48307	2.01412	0.0489569	0.0495817
501	A_23_P115922	EIF4EBP2	13.4381	13.6033	-2.18352	0.0317479	-0.0176233
502	A_23_P116025	MED17	8.77414	8.90177	-2.39969	0.0185967	-0.0208352
503	A_23_P116037	TM7SF2	7.07059	6.82345	3.55018	0.000637184	0.0513296
504	A_23_P116081	RNASEH2C	12.5156	12.2919	2.33223	0.0223553	0.0260142
505	A_23_P116091	DPP3	9.64917	9.06827	4.17742	6.86819e-05	0.0895774
506	A_23_P116123	CHEK1	6.15891	6.55219	-4.91343	4.06687e-06	-0.0893039
507	A_23_P116168	KIAA1826	7.84572	7.59215	2.24017	0.0275729	0.0473973
508	A_23_P116195		7.09788	7.95876	-6.79864	1.16793e-09	-0.165155
509	A_23_P116259	SCN3B	5.66601	5.81551	-3.3435	0.00121394	-0.0375734
510	A_23_P116280	WT1	5.52046	5.58476	-2.49574	0.014759	-0.016705
511	A_23_P116286	AMPD3	12.4721	11.4522	5.21951	1.164e-06	0.123074
512	A_23_P11629	TMEM61	5.79029	5.9039	-2.90543	0.00515252	-0.0280308
513	A_23_P116376	CPSF7	8.20657	8.57611	-3.76358	0.000301801	-0.0635432
514	A_23_P116387	INCENP	7.74558	7.06518	4.02453	0.000121102	0.132648
515	A_23_P116414	PLA2G16	10.8957	11.2704	-3.07804	0.00309596	-0.0487732
516	A_23_P116430	USH1C	6.11885	5.97406	2.44765	0.0166963	0.03455
517	A_23_P116533	SWAP70	10.4013	9.75715	7.78878	2.41073e-11	0.0922369
518	A_23_P116578	PCF11	6.7314	6.91707	-2.3971	0.0190872	-0.0392548
519	A_23_P116602	USP35	10.5183	10.3696	2.21001	0.0305078	0.0205396
520	A_23_P116679	PA2G4	10.6311	10.457	2.59846	0.011339	0.02383
521	A_23_P116682	SMARCC2	7.32993	7.17408	2.86424	0.00622512	0.0310049
522	A_23_P116743	LOC338799	12.027	11.66	3.40555	0.00102105	0.0447131
523	A_23_P116765	LALBA	5.54716	5.71691	-2.11319	0.037442	-0.0434858
524	A_23_P116797	C12orf10	10.0459	10.3638	-3.95493	0.000157086	-0.044945
525	A_23_P116898	A2M	8.29932	6.96787	2.86909	0.00574968	0.252276
526	A_23_P116902	ART4	5.59458	5.65415	-2.45565	0.0160552	-0.0152783
527	A_23_P116942	LAG3	9.13763	9.7942	-4.3051	4.57103e-05	-0.100108
528	A_23_P11697	HMGB4	5.8012	5.89003	-2.89396	0.0048048	-0.021925
529	A_23_P116999	GPN3	8.66732	8.31204	2.10966	0.0389923	0.0603834
530	A_23_P11705	BSDC1	11.9564	12.1875	-2.51045	0.0142984	-0.0276201
531	A_23_P117068	SNRPF	12.1976	11.9813	2.1028	0.0384135	0.0258141
532	A_23_P117104	AQP5	5.48412	5.54459	-3.04641	0.00318216	-0.0158186
533	A_23_P117125	RARG	6.37023	6.56983	-4.18294	6.73662e-05	-0.044509
534	A_23_P11713	PTP4A2	12.4799	12.776	-3.89442	0.000196585	-0.0338309
535	A_23_P117157	SUCLA2	8.0655	7.72142	2.06021	0.0438165	0.0628985
536	A_23_P117190	DNAJC15	10.4587	10.2276	2.31925	0.0228416	0.0322338
537	A_23_P117198	MRP63	11.2644	10.8857	2.4829	0.0155549	0.0493408
538	A_23_P117242	SLC7A1	5.73339	5.82262	-2.86803	0.0051847	-0.0222793
539	A_23_P117286	CLN5	9.21596	8.79328	3.19901	0.00203408	0.0677331
540	A_23_P11729	ZBTB7B	9.1421	9.47531	-2.15477	0.0338807	-0.0516483
541	A_23_P117298	F7	6.5333	6.2689	2.74512	0.00832653	0.0595992
542	A_23_P1173	HABP2	5.47624	5.57229	-4.39439	4.156e-05	-0.0250856
543	A_23_P117346	DCAF5	11.721	12.0471	-4.06592	0.000115408	-0.0395914
544	A_23_P117387	MIA2	5.66904	5.59431	2.15943	0.0356687	0.0191447
545	A_23_P11739	MIXL1	6.29025	6.10587	2.28244	0.0259175	0.0429204
546	A_23_P117411	FOXG1	5.60271	5.67522	-2.51789	0.013829	-0.0185524
547	A_23_P117424	DCAF11	10.2154	10.4342	-2.32666	0.0222791	-0.03058
548	A_23_P117447	C14orf119	11.786	11.4541	2.49128	0.0145995	0.0412071
549	A_23_P117480		7.10654	6.39247	2.14344	0.0368024	0.152776
550	A_23_P117506	DHRS7	11.9209	12.3893	-5.82795	1.45784e-07	-0.0556088
551	A_23_P117515	ARID4A	7.92937	8.29883	-3.49753	0.000746241	-0.0657009
552	A_23_P117558	FKBP3	11.0762	10.6698	3.15218	0.00225198	0.0539267
553	A_23_P117582	JDP2	13.2084	12.8024	2.63314	0.0101815	0.0450404
554	A_23_P117602	GZMB	13.0849	14.0872	-4.39605	6.28025e-05	-0.10648
555	A_23_P117694	CORO2B	5.92888	6.17606	-4.67417	1.20861e-05	-0.0589267
556	A_23_P117721	RPS17	16.7556	16.194	4.08601	0.000101944	0.0491816
557	A_23_P117727	MTFMT	7.65896	7.85575	-4.04099	0.000118986	-0.0366009
558	A_23_P11774	UTP11L	9.40445	9.14774	3.06262	0.00300035	0.0399286
559	A_23_P117743	ASB7	7.2229	7.59423	-3.516	0.00069303	-0.0723241
560	A_23_P117778	UBL7	8.60776	8.91431	-2.85158	0.00540812	-0.0504861
561	A_23_P117828		5.47102	5.76625	-3.95145	0.000192664	-0.0758235
562	A_23_P117852	KIAA0101	7.47254	7.9258	-3.68662	0.000495815	-0.0849573
563	A_23_P117862	NDNL2	11.0988	11.3079	-2.42415	0.0173792	-0.0269373
564	A_23_P117873	CHRM5	5.6661	5.74043	-2.61378	0.0105633	-0.0188025
565	A_23_P117912	RHOV	6.18532	6.40513	-3.00946	0.0034102	-0.0503809
566	A_23_P117933	GCSH	8.98598	8.61148	3.72388	0.000353112	0.0614138
567	A_23_P117971		16.4264	15.7023	4.85218	5.16832e-06	0.0650328
568	A_23_P117980	KATNB1	8.45136	8.76703	-3.87202	0.000212807	-0.0529033
569	A_23_P117992	ATP2C2	6.16729	6.49715	-2.90966	0.0045904	-0.0751688
570	A_23_P118002	UQCRC2	12.6333	12.3746	4.79548	8.34055e-06	0.0298478
571	A_23_P118038	NUTF2	9.91741	10.1496	-2.26018	0.0264251	-0.0333874
572	A_23_P118042	LRRC36	6.07027	6.40832	-5.77398	1.12075e-07	-0.0781867
573	A_23_P118095	RPL3L	6.66466	7.23054	-3.74983	0.000357397	-0.117571
574	A_23_P118113	SOLH	6.00501	6.10261	-2.1902	0.0329194	-0.0232595
575	A_23_P118246	GINS2	6.43772	6.68029	-3.29664	0.00142264	-0.0533614
576	A_23_P118266	ZFHX3	10.1303	9.76266	3.28331	0.00174153	0.0533268
577	A_23_P118327	THUMPD1	9.32311	9.59695	-3.52171	0.000690918	-0.0417653
578	A_23_P118334	PAPD5	8.06803	8.52313	-3.82177	0.000245094	-0.079167
579	A_23_P118370		9.08062	8.74133	2.14185	0.035059	0.0549375
580	A_23_P118392	RASD1	9.23424	9.60574	-2.22423	0.0299894	-0.0569036
581	A_23_P11841	ATP2B4	5.99242	6.20239	-2.16026	0.0363348	-0.0496859
582	A_23_P118427	MAP2K3	10.4721	11.4097	-4.3945	3.06469e-05	-0.123709
583	A_23_P118516	FAM18B1	9.97476	9.64875	2.43685	0.0168897	0.0479401
584	A_23_P118544	CLTC	13.1651	12.799	2.63638	0.0105434	0.0406867
585	A_23_P118581	ASB16	7.14781	7.41894	-2.62312	0.0102514	-0.0537113
586	A_23_P11859	HSD17B7	8.52286	8.10296	5.6246	2.15125e-07	0.0728878
587	A_23_P118607	AARSD1	9.40783	9.15604	4.30289	4.31511e-05	0.0391375
588	A_23_P118690	ZNF207	10.1969	10.4106	-3.19285	0.00198894	-0.0299182
589	A_23_P118693	FOXN1	6.34007	6.55611	-3.77765	0.000293986	-0.0483422
590	A_23_P118705	SDF2	11.5492	11.4121	2.21283	0.0309578	0.0172241
591	A_23_P118712	SSH2	8.52798	9.56563	-3.55216	0.000621352	-0.165656
592	A_23_P118749	DERL2	11.2166	10.8766	3.92338	0.000174217	0.0444062
593	A_23_P118774	KPNB1	11.6544	12.044	-3.44495	0.00087997	-0.0474362
594	A_23_P118815	BIRC5	6.94388	7.47981	-3.84886	0.00029699	-0.10726
595	A_23_P118834	TOP2A	6.08363	6.34373	-3.39963	0.0011071	-0.0603999
596	A_23_P118842	KRTAP1-5	5.54562	5.61723	-2.39125	0.0201329	-0.0185082
597	A_23_P118916	PQLC1	12.1903	12.4626	-3.42524	0.000937111	-0.0318736
598	A_23_P118946	B4GALT6	5.52	5.5941	-3.22499	0.00203393	-0.0192375
599	A_23_P119006		6.35066	6.12304	3.55458	0.000616455	0.0526582
600	A_23_P11902		7.37844	7.74274	-3.24395	0.00172912	-0.0695274
601	A_23_P119042	NKG7	11.3335	12.4377	-6.1562	3.09365e-08	-0.134131
602	A_23_P119095	PPP1R13L	7.65342	7.46006	3.18366	0.00200666	0.0369186
603	A_23_P119102	VASP	13.0557	13.8184	-3.27889	0.00154085	-0.081909
604	A_23_P119130	RPS19	14.8974	14.1759	6.05057	1.49126e-07	0.0716211
605	A_23_P11915	GDAP2	8.05405	8.29189	-3.67684	0.00040875	-0.0419865
606	A_23_P119152		5.94875	5.7993	3.86748	0.000234833	0.0367069
607	A_23_P119168		6.01476	6.1571	-3.51876	0.000727707	-0.0337453
608	A_23_P119196	KLF2	15.5437	15.9683	-5.46729	8.01237e-07	-0.0388775
609	A_23_P119202	CD70	11.4977	8.8631	16.3853	1.67679e-25	0.375464
610	A_23_P119222	RETN	8.53137	9.30884	-2.75052	0.00771409	-0.125824
611	A_23_P119266	DNASE2	9.48698	8.69835	4.39051	3.13325e-05	0.125207
612	A_23_P119295	ECSIT	9.74757	10.0692	-2.53763	0.0129991	-0.0468286
613	A_23_P119322	SIGLEC11	7.44023	6.90228	2.73659	0.00775218	0.108274
614	A_23_P119337	ATF5	8.47814	8.04568	2.8074	0.00643743	0.0755332
615	A_23_P119344	TEAD2	5.54177	5.59938	-2.44501	0.017854	-0.0149196
616	A_23_P119377	CYTH2	9.64591	9.94928	-3.56703	0.000584087	-0.0446747
617	A_23_P119390	EHD2	5.6626	5.72625	-2.34422	0.0230397	-0.0161274
618	A_23_P119407		9.2292	8.94169	2.13319	0.0368039	0.0456583
619	A_23_P119448	PPP6R1	7.90999	8.23716	-2.45406	0.0160738	-0.0584722
620	A_23_P119464	RHPN2	5.59708	5.6882	-3.48077	0.000943076	-0.0232981
621	A_23_P119478	EBI3	8.72593	7.43996	4.31797	4.79154e-05	0.230015
622	A_23_P119500	TNFAIP8L1	6.89484	6.49727	4.86195	5.55462e-06	0.0856831
623	A_23_P119502	S1PR4	14.9503	15.2858	-3.14975	0.00234699	-0.0320187
624	A_23_P119535	EFNA2	5.93085	6.06854	-4.9829	3.22668e-06	-0.0331096
625	A_23_P119543	HMG20B	8.8548	9.21052	-4.97249	3.2812e-06	-0.0568226
626	A_23_P119583	PDE4C	15.1503	14.4465	3.6632	0.000438914	0.0686268
627	A_23_P119611	FXYD7	6.64947	6.40059	3.21413	0.00203052	0.055035
628	A_23_P119627	NDUFA13	12.2505	12.0057	2.7024	0.00856277	0.0291201
629	A_23_P119677	HNRNPL	9.45383	10.1228	-4.809	6.1796e-06	-0.0986394
630	A_23_P119683	MIER2	10.0234	9.85874	2.64609	0.00963314	0.0238923
631	A_23_P119698	CD320	9.1859	9.55916	-4.81007	6.11948e-06	-0.0574615
632	A_23_P119714	BABAM1	10.8833	11.0924	-2.1206	0.0367557	-0.0274575
633	A_23_P119789	TMEM185B	7.14442	7.66574	-3.65416	0.000435797	-0.101608
634	A_23_P119794	AGAP1	6.77831	7.0108	-2.27782	0.0254061	-0.0486533
635	A_23_P11980	WDR65	5.5825	5.67267	-2.71457	0.00800437	-0.0231164
636	A_23_P119835	NLRC4	11.1195	10.6279	3.24242	0.00169906	0.065237
637	A_23_P119850		5.671	5.78767	-3.62084	0.000506435	-0.0293795
638	A_23_P119899	EPHA4	7.72876	7.96362	-2.50333	0.0143687	-0.0431859
639	A_23_P119916	WNT6	6.71499	6.89892	-3.03283	0.0033039	-0.038986
640	A_23_P119943	IGFBP2	7.33767	7.6107	-2.00911	0.0477097	-0.0527074
641	A_23_P119992	VRK2	10.2307	9.80624	3.18428	0.00206774	0.0611364
642	A_23_P120062	C2orf3	8.79067	8.61219	2.45433	0.0160611	0.0295944
643	A_23_P12010	RRNAD1	9.9208	9.71196	4.06334	0.000115152	0.0306942
644	A_23_P120103	KCNS3	5.60307	5.53913	2.60322	0.0120513	0.0165589
645	A_23_P120153	RNF149	14.6356	15.0311	-2.03556	0.0453278	-0.03847
646	A_23_P12018	SYT11	5.9257	6.0461	-2.81203	0.00612124	-0.029019
647	A_23_P120243	HOXD1	5.5133	5.61343	-3.17393	0.00216826	-0.0259648
648	A_23_P120254	DUSP22	10.0884	10.3642	-3.79453	0.000351242	-0.0388995
649	A_23_P120270	MCFD2	8.42137	8.15909	2.54388	0.0134836	0.0456482
650	A_23_P120335	MTX2	9.56769	9.25163	2.15021	0.0351787	0.0484637
651	A_23_P120345	PELI1	10.1997	10.9557	-2.99273	0.00363755	-0.103165
652	A_23_P120364	PPDPF	13.292	13.7252	-3.44	0.00094752	-0.04627
653	A_23_P12044	TMEM51	12.2854	11.1517	5.5061	3.50997e-07	0.139685
654	A_23_P120442	NCOA3	8.07899	8.39212	-4.06217	0.000105147	-0.054861
655	A_23_P120467	ZFP64	7.35042	7.56057	-2.0272	0.0458553	-0.0406674
656	A_23_P120566	RRBP1	9.71537	9.91158	-2.25846	0.0269002	-0.028846
657	A_23_P1206	RPS24	15.8654	15.1567	3.48334	0.000815661	0.065934
658	A_23_P120644		11.0638	10.7252	3.16546	0.00220752	0.0448462
659	A_23_P120660	RPS21	16.2079	15.8234	3.39198	0.00104079	0.0346378
660	A_23_P120667	JAM2	5.72972	5.65104	2.08386	0.0412043	0.0199479
661	A_23_P120694	KCNE2	5.75639	5.8661	-3.37288	0.00110412	-0.0272376
662	A_23_P12079	KCNC4	6.2051	6.31737	-3.07263	0.00292572	-0.0258693
663	A_23_P120809	GGT1	9.18823	9.42216	-2.01987	0.0470643	-0.0362719
664	A_23_P120822	UPB1	7.96337	8.44825	-2.04855	0.0442493	-0.0852732
665	A_23_P120839	TFIP11	10.1199	10.3629	-3.20527	0.00202598	-0.03424
666	A_23_P120845	XBP1	12.5868	13.0708	-2.81668	0.00620109	-0.0544366
667	A_23_P120883	HMOX1	14.5758	13.0522	5.51585	3.57627e-07	0.159279
668	A_23_P120899	CSF2RB	8.00377	8.65204	-4.60423	1.47231e-05	-0.112361
669	A_23_P120921	ANKRD54	7.3572	7.63263	-4.68572	1.02829e-05	-0.0530249
670	A_23_P120931	APOBEC3C	9.8211	9.10849	7.90132	3.41795e-11	0.108673
671	A_23_P120933	ATF4	15.3233	15.6101	-3.67271	0.000454128	-0.0267546
672	A_23_P120941	ATF4	11.7989	12.0991	-3.55937	0.000598978	-0.0362539
673	A_23_P120953	SERHL2	6.82418	7.06578	-3.69369	0.00041005	-0.0501936
674	A_23_P120973	FAM118A	8.31861	7.9252	2.14694	0.0358626	0.0698947
675	A_23_P121011	CSRNP1	9.54909	10.6361	-3.74941	0.000315056	-0.155529
676	A_23_P121030	CPN2	7.157	6.84552	2.15547	0.034529	0.064194
677	A_23_P121037	PODXL2	5.57882	5.63687	-2.6317	0.0101094	-0.0149353
678	A_23_P121064	PTX3	7.61091	8.41475	-3.4451	0.000873608	-0.144852
679	A_23_P121082	GBE1	11.1534	10.7287	3.57884	0.000639644	0.0559968
680	A_23_P121141	ASTE1	8.77187	9.06725	-2.07926	0.0431787	-0.047781
681	A_23_P121196	TMEM43	10.7148	11.0685	-5.09167	2.37256e-06	-0.0468615
682	A_23_P121215	CAMK1	8.86329	8.44594	2.82927	0.00660448	0.0695844
683	A_23_P121234		5.93412	6.32423	-5.17923	1.59104e-06	-0.0918549
684	A_23_P121253	TNFSF10	10.7783	11.134	-3.06654	0.00290914	-0.0468357
685	A_23_P121326	CYB561D2	11.1111	10.8713	3.11753	0.00245794	0.0314766
686	A_23_P121340	XYLB	5.69004	5.5692	2.16328	0.037268	0.030968
687	A_23_P121356	BBX	11.698	11.9715	-4.00301	0.000189811	-0.033346
688	A_23_P121386	IFT57	9.83311	10.1551	-3.1326	0.00234603	-0.0464842
689	A_23_P121396	DNAJC19	7.43415	7.12852	2.46399	0.0159677	0.0605657
690	A_23_P12140	RPL5	11.8296	11.6205	2.09384	0.0391188	0.0257408
691	A_23_P121447	ARPM1	5.72712	5.84161	-2.28594	0.024717	-0.0285561
692	A_23_P121459	THPO	5.61409	5.53668	3.25733	0.00199605	0.0200302
693	A_23_P121499	WFS1	7.14453	6.89574	2.67168	0.00987227	0.0511353
694	A_23_P121506	FAM193A	8.84458	9.12381	-4.16264	7.25242e-05	-0.044843
695	A_23_P121533	SPON2	12.4106	13.6404	-4.59012	2.68839e-05	-0.136309
696	A_23_P121564	GUCY1B3	6.31572	6.70982	-4.11232	8.8862e-05	-0.0873259
697	A_23_P121573		5.63525	5.76249	-3.42315	0.000964724	-0.0322137
698	A_23_P121622	SULT1B1	6.90503	7.63821	-4.35777	3.53017e-05	-0.145587
699	A_23_P121657	HS3ST1	9.28789	7.79699	5.6828	1.65224e-07	0.252434
700	A_23_P121665	SORCS2	5.696	5.81801	-3.75815	0.000311375	-0.0305757
701	A_23_P121676	CXXC4	6.38794	6.22642	2.0993	0.0391941	0.0369469
702	A_23_P121686	AIMP1	11.6379	11.2462	3.07732	0.00277705	0.0493947
703	A_23_P121716	ANXA3	7.9733	9.3004	-4.5455	1.72553e-05	-0.222115
704	A_23_P121773	FRG1	12.8547	12.6131	2.13805	0.0355172	0.027376
705	A_23_P121783	SRD5A3	9.32777	8.74065	3.16781	0.00247533	0.093792
706	A_23_P121875	C5orf28	7.72637	7.51675	2.31518	0.0230222	0.0396818
707	A_23_P121885	ROPN1L	7.19771	8.5688	-5.57757	2.81046e-07	-0.251557
708	A_23_P121898	PARP8	10.7549	11.2373	-3.96069	0.000196172	-0.0633007
709	A_23_P121926	SEPP1	7.24362	6.35149	2.10316	0.0408958	0.189615
710	A_23_P121939	PTCD2	7.82133	7.68291	2.11295	0.0374063	0.0257618
711	A_23_P122001	MSH3	8.18332	8.48772	-3.30679	0.00140265	-0.0526908
712	A_23_P122077	GCNT4	5.72572	5.81704	-2.58261	0.0114547	-0.0228293
713	A_23_P122104	SH3PXD2B	5.68619	5.81366	-3.64058	0.000523146	-0.0319828
714	A_23_P122116	DDX41	10.2135	10.4152	-3.37945	0.00111937	-0.02822
715	A_23_P122127	FYB	13.1594	13.6604	-4.06662	0.000111371	-0.0539048
716	A_23_P122174	XRCC4	8.74241	8.37371	2.82658	0.00584503	0.062164
717	A_23_P122210		9.77089	9.11764	3.58353	0.000572573	0.0998289
718	A_23_P122216	LOX	5.56297	5.60249	-2.07988	0.0422206	-0.0102124
719	A_23_P122228	NDUFS6	11.8751	11.6188	2.33631	0.0222937	0.0314806
720	A_23_P122254	NUP153	9.8856	10.121	-2.69137	0.00874111	-0.0339491
721	A_23_P122414	GUCA1A	5.64204	5.7502	-2.86286	0.00526286	-0.0273932
722	A_23_P122443	HIST1H1C	12.5998	13.1917	-3.23222	0.00176453	-0.0662246
723	A_23_P122485		6.09079	6.25599	-3.36607	0.00113913	-0.0386094
724	A_23_P122508	DPCR1	6.43569	6.12777	4.3906	4.64246e-05	0.0707328
725	A_23_P122545	RDBP	11.4668	11.8206	-2.59953	0.0114341	-0.0438422
726	A_23_P122563	PFDN6	10.726	9.20305	5.42635	6.38831e-07	0.220933
727	A_23_P122579	DAXX	9.91218	10.1755	-2.92485	0.0043795	-0.037832
728	A_23_P122600	C6orf126	5.7943	5.90393	-4.32147	4.66079e-05	-0.0270403
729	A_23_P122662	GFOD1	10.2979	10.9623	-5.19263	3.57514e-06	-0.0901941
730	A_23_P12272	PPP1R8	11.1746	10.8438	3.00572	0.00353177	0.0433564
731	A_23_P122724	VNN2	13.2515	14.6308	-4.51856	2.162e-05	-0.14285
732	A_23_P122775	RTN4IP1	9.34996	9.02866	2.19943	0.0312604	0.050449
733	A_23_P12282	DYRK3	6.23766	6.53667	-2.55418	0.0128206	-0.0675505
734	A_23_P122852	SMARCD3	9.88864	10.771	-5.47759	4.76795e-07	-0.123304
735	A_23_P122863	GRB10	8.52398	9.09007	-3.64363	0.00045525	-0.0927638
736	A_23_P122876	TAF6	12.117	11.9245	2.59448	0.0110968	0.0231011
737	A_23_P122896	TFR2	6.59403	6.78484	-3.1709	0.0020871	-0.0411545
738	A_23_P12292	C1orf116	5.74644	5.97221	-3.05931	0.00301546	-0.0555951
739	A_23_P122937	ELMO1	8.26292	8.53609	-2.46977	0.015797	-0.0469229
740	A_23_P122947	AVL9	8.09917	8.36239	-2.97481	0.00377936	-0.0461424
741	A_23_P123010	BCL7B	6.79358	7.23388	-3.89013	0.00019593	-0.0905978
742	A_23_P123018		11.1258	10.4178	3.12433	0.00243239	0.0948646
743	A_23_P123086	KIAA1908	8.34062	7.89189	4.37781	3.33219e-05	0.079784
744	A_23_P123172	OR2A9P	6.80483	7.03078	-2.66449	0.00937822	-0.0471256
745	A_23_P123228	SLC26A3	5.60025	5.67267	-2.20781	0.0308477	-0.0185376
746	A_23_P123242	RBAK	7.33066	7.10836	3.01691	0.00334409	0.0444266
747	A_23_P123256	PDAP1	9.04449	8.78125	2.6855	0.00865533	0.0426139
748	A_23_P12329	APH1A	9.00351	8.17557	5.5847	2.63714e-07	0.139168
749	A_23_P123315		10.1602	9.85143	2.37749	0.0197523	0.0445189
750	A_23_P123336	PDP1	8.31237	9.07535	-6.34381	1.1793e-08	-0.126693
751	A_23_P123393	KCNQ3	6.23808	6.46665	-4.25762	5.71038e-05	-0.0519172
752	A_23_P123413	TOX	6.39711	6.84436	-6.01191	4.12718e-08	-0.0974955
753	A_23_P123454	NUDT18	8.85149	8.5705	2.7012	0.00917022	0.0465414
754	A_23_P123463	ERI1	6.64895	6.83147	-2.43264	0.017177	-0.0390697
755	A_23_P123466	ERI1	6.86243	7.1229	-2.41637	0.0179415	-0.0537442
756	A_23_P123488	PRDM14	5.4712	5.53147	-2.57009	0.0120914	-0.0158056
757	A_23_P123539	PPP2R2A	10.8018	10.9595	-2.16694	0.0334438	-0.0209001
758	A_23_P123544	CHRAC1	8.19539	8.84678	-6.1678	2.93534e-08	-0.110341
759	A_23_P123563	RPS6	16.9438	16.7204	2.04696	0.0439047	0.0191551
760	A_23_P12357	CRB1	5.56933	5.5082	2.21135	0.0317347	0.0159239
761	A_23_P123582	IPPK	8.84722	8.52771	3.65766	0.000481417	0.0530662
762	A_23_P123608	JAK2	8.76436	9.17861	-4.57839	1.52466e-05	-0.0666273
763	A_23_P123645	UGCG	8.48495	8.87704	-3.57168	0.000586715	-0.0651728
764	A_23_P123692	C9orf7	7.95153	8.23361	-4.66358	1.12675e-05	-0.0502921
765	A_23_P12373		5.44841	5.48733	-2.05261	0.0447584	-0.010269
766	A_23_P123732	C9orf103	9.81814	9.4401	5.1946	1.28943e-06	0.0566484
767	A_23_P123848	DAB2IP	5.58741	5.70192	-3.94755	0.000169505	-0.0292672
768	A_23_P123866	UBAP1	9.63902	9.99815	-3.51014	0.000706211	-0.0527749
769	A_23_P123882		6.68363	6.21925	3.36002	0.00162247	0.103891
770	A_23_P123905	EXOSC3	10.5204	10.2183	2.38232	0.0193329	0.0420407
771	A_23_P123974	DTYMK	11.3949	11.0052	3.48293	0.000773105	0.0502114
772	A_23_P124022	MED10	11.9723	12.2528	-2.95981	0.00401221	-0.0334101
773	A_23_P12405	ESPN	6.48449	6.73557	-2.82994	0.00587888	-0.0548065
774	A_23_P124078		7.74134	7.4582	2.34274	0.0214916	0.0537548
775	A_23_P124084	LOXL1	6.91755	7.95146	-4.89332	7.18767e-06	-0.200959
776	A_23_P124164	ISY1	9.21925	8.96977	3.04945	0.00302289	0.0395791
777	A_23_P124177		6.52565	6.39373	2.90724	0.00482999	0.0294659
778	A_23_P124224	DHX8	10.6273	10.7824	-2.04594	0.0450689	-0.0209026
779	A_23_P124252	CAMK1D	9.41235	9.88815	-2.46743	0.016318	-0.0711467
780	A_23_P124356		5.74828	5.88426	-4.32353	4.66273e-05	-0.0337304
781	A_23_P124358		10.4674	10.2539	2.68755	0.00862341	0.0297265
782	A_23_P124456	PDE4D	6.69644	7.58767	-4.73346	1.15842e-05	-0.180262
783	A_23_P124514	DLG2	5.4007	5.43863	-2.08595	0.0411991	-0.0100966
784	A_23_P124522	DCAKD	8.0902	8.27111	-3.36037	0.00116397	-0.0319054
785	A_23_P124585	ZNF93	7.10834	6.87859	3.17834	0.00203754	0.0473996
786	A_23_P124632	IGHA1	7.31476	7.59555	-2.34925	0.0223302	-0.0543442
787	A_23_P124699		5.64485	5.77814	-4.3408	4.56511e-05	-0.0336703
788	A_23_P12477	SCMH1	7.32971	7.45762	-2.24387	0.027635	-0.0249582
789	A_23_P124805	VPS13C	5.67073	5.77149	-2.10436	0.0382568	-0.0254089
790	A_23_P124837	LRP1	9.04182	8.46618	5.00955	3.02784e-06	0.0949021
791	A_23_P124927	RGS14	11.0177	11.3187	-2.66846	0.00948543	-0.0388863
792	A_23_P124934	IKZF1	11.5308	11.2789	2.74281	0.00766123	0.0318754
793	A_23_P124988	KCNH4	6.68255	6.45703	2.66225	0.0104308	0.0495281
794	A_23_P125001	RAC3	6.91501	7.3589	-4.25687	5.15835e-05	-0.0897583
795	A_23_P125016		9.5445	8.21505	5.52591	3.83557e-07	0.216401
796	A_23_P12503	NUP133	9.98731	9.66499	2.52606	0.0135417	0.0473272
797	A_23_P125067	GABRA1	5.77003	5.87343	-2.71304	0.00880335	-0.025625
798	A_23_P125107	HLA-B	17.6218	17.8066	-2.61947	0.0106467	-0.0150486
799	A_23_P125109		17.4776	17.8033	-3.09095	0.0027765	-0.0266422
800	A_23_P12514	RHOC	10.4614	10.8277	-3.19752	0.00215956	-0.049656
801	A_23_P125204	OR10G8	5.81373	5.95093	-3.76492	0.000314951	-0.0336504
802	A_23_P125233	CNN1	6.22201	6.60198	-2.57328	0.0118844	-0.0855179
803	A_23_P125253	LDB2	5.58345	5.74367	-4.95825	4.92083e-06	-0.0408159
804	A_23_P12526	TP53BP2	9.26432	9.6326	-3.52435	0.00067288	-0.05624
805	A_23_P125420	ATP5I	11.8501	11.5122	2.5416	0.0129435	0.0417348
806	A_23_P125423	C1R	6.39398	6.81672	-4.73708	8.17262e-06	-0.0923626
807	A_23_P125451	PTPRC	13.6351	14.0842	-4.1242	8.38327e-05	-0.0467575
808	A_23_P125475	GABRQ	5.69565	5.79193	-4.23544	7.51592e-05	-0.0241838
809	A_23_P12549	APBB1IP	12.2893	12.7118	-2.66439	0.00947878	-0.0487655
810	A_23_P125533	PPP1R3F	8.34833	8.01129	4.1059	9.84563e-05	0.0594529
811	A_23_P12554	PKD2L1	6.72005	6.31302	3.25576	0.00176097	0.0901419
812	A_23_P125553	SPIN2B	9.16486	9.40266	-2.02622	0.0472058	-0.0369555
813	A_23_P125579	MID1IP1	9.7735	10.1982	-5.26484	1.10938e-06	-0.0613707
814	A_23_P125624	ACOT9	12.027	11.8585	2.3866	0.0196412	0.0203519
815	A_23_P125639	ZFX	6.5078	6.84748	-3.08436	0.00287594	-0.0734034
816	A_23_P125705	NAP1L2	7.66283	7.30282	2.71018	0.00807837	0.0694221
817	A_23_P125726	TMEM164	10.8288	11.0424	-2.10783	0.0379051	-0.028183
818	A_23_P125748	ZMAT1	9.64399	9.16332	4.70708	9.68586e-06	0.07376
819	A_23_P125809	ZCCHC12	5.70998	5.82588	-2.74924	0.00732283	-0.0289894
820	A_23_P125829	PGK1	14.3924	14.6599	-2.50486	0.0141322	-0.0265664
821	A_23_P125844		5.56346	5.63555	-2.02983	0.0462966	-0.018576
822	A_23_P12601	DHTKD1	7.36461	7.60568	-2.9894	0.00362668	-0.0464694
823	A_23_P12603	2005-03-01	10.2792	10.5582	-3.57191	0.000720171	-0.0386365
824	A_23_P126031	OR10J5	6.09322	6.24522	-2.84981	0.00591022	-0.0355464
825	A_23_P126100	INADL	6.0001	6.13897	-4.01006	0.000133124	-0.03301
826	A_23_P126103	CTH	7.4776	7.9611	-3.2863	0.00151311	-0.0903922
827	A_23_P126120	CENPL	6.27427	6.39417	-2.01567	0.0471223	-0.0273087
828	A_23_P126129	TRMT1L	8.50827	8.36213	2.02607	0.0457591	0.0249949
829	A_23_P126135	MFN2	12.5228	12.924	-3.33616	0.00128581	-0.0455009
830	A_23_P126197	SRSF4	12.265	12.5046	-2.66161	0.00936706	-0.0279064
831	A_23_P126248	RNF186	5.49188	5.58034	-2.57632	0.0121458	-0.0230514
832	A_23_P126266	HLX	8.73116	9.15844	-3.76553	0.00030313	-0.0689275
833	A_23_P126278	CHIT1	6.38854	6.84975	-3.46076	0.000850103	-0.100565
834	A_23_P126291	SNRPE	10.6457	10.1876	3.32077	0.00143891	0.0634574
835	A_23_P126298	FCGR3B	10.868	11.683	-2.32427	0.0233844	-0.104327
836	A_23_P126393	SETDB1	11.9171	11.7229	2.50172	0.014188	0.0236941
837	A_23_P126416	TIE1	5.61203	5.6845	-2.11339	0.037918	-0.0185114
838	A_23_P12643	AS3MT	5.78607	5.67737	2.81381	0.00675809	0.0273625
839	A_23_P126457	ISG20L2	9.37869	9.73397	-3.85163	0.000281524	-0.0536414
840	A_23_P126486	CROCCP2	12.2898	12.0143	2.10312	0.0387842	0.0327059
841	A_23_P126540	ADORA3	7.06341	6.7484	2.55403	0.0127854	0.0658205
842	A_23_P126560		5.70544	5.7846	-2.75684	0.00807279	-0.0198791
843	A_23_P126605	TMOD4	7.68806	7.22696	5.15035	1.69777e-06	0.0892297
844	A_23_P126613	AQP10	6.83034	7.58571	-3.72638	0.000341521	-0.151326
845	A_23_P126677	DNASE2B	5.64939	5.53209	2.30874	0.0255642	0.0302704
846	A_23_P126735	IL10	7.64389	6.90994	4.0472	0.000136322	0.145633
847	A_23_P126803	ARPC5	14.2224	14.4683	-2.52009	0.0135189	-0.0247313
848	A_23_P126825	SLC16A1	9.03267	8.63641	2.46927	0.017064	0.0647211
849	A_23_P126836	TNFSF4	9.03666	7.33202	15.781	1.4532e-22	0.301578
850	A_23_P126869	PADI3	5.58976	5.70034	-3.75515	0.000342466	-0.0282614
851	A_23_P126888	KIF21B	10.9704	11.4696	-5.79048	1.05675e-07	-0.0642023
852	A_23_P126908	TNFRSF14	14.1134	13.9739	2.19233	0.0312124	0.0143357
853	A_23_P126939	RAB7L1	8.96489	9.30108	-3.22392	0.00176998	-0.0531127
854	A_23_P126970	TIMM17A	12.1207	11.7603	2.45713	0.0161635	0.0435513
855	A_23_P127054	PANK1	5.89619	5.81695	2.50342	0.0148911	0.0195207
856	A_23_P127068	SEMA4G	5.99393	6.10992	-3.49036	0.00076434	-0.0276503
857	A_23_P127095	USMG5	13.1584	12.838	3.21555	0.00185487	0.0355699
858	A_23_P127107	CLRN3	5.51261	5.56357	-2.16036	0.0347703	-0.0132736
859	A_23_P127117	CCDC6	8.07032	8.41336	-3.73349	0.000340216	-0.0600553
860	A_23_P127140	RAB11FIP2	7.72509	7.82657	-2.69067	0.00878905	-0.0188283
861	A_23_P127233	SMNDC1	11.6085	11.9015	-3.93515	0.000199418	-0.0359573
862	A_23_P12730	CSTF2T	8.56248	7.67565	4.10129	9.20113e-05	0.157739
863	A_23_P127367	POLD4	14.1473	13.9244	3.05355	0.00300623	0.0229085
864	A_23_P127394	CRY2	10.3954	10.6338	-3.3681	0.00112482	-0.0327127
865	A_23_P127406	KDM4D	5.67875	5.58862	2.76241	0.00796287	0.023081
866	A_23_P127418	MTNR1B	5.58873	5.52234	2.13922	0.0378919	0.0172399
867	A_23_P127426	TM7SF2	11.0926	10.6477	5.28149	9.28996e-07	0.0590542
868	A_23_P12746	MRC1	8.08575	7.13282	2.18504	0.0332761	0.180909
869	A_23_P127475	CCS	10.9923	10.7665	2.37669	0.0203732	0.0299408
870	A_23_P127525	ETS1	8.65319	8.32654	2.73539	0.00754765	0.0555138
871	A_23_P12755	LOXL4	5.81004	5.91273	-2.38026	0.0207931	-0.0252749
872	A_23_P127557	KBTBD3	6.79168	6.52389	2.79671	0.00635791	0.0580349
873	A_23_P127596	MGC13053	5.87899	5.75949	2.38182	0.0219446	0.0296293
874	A_23_P127613	TRAPPC4	11.1922	10.9516	3.32612	0.00130587	0.0313499
875	A_23_P127627	DGKZ	9.51059	9.76091	-3.48461	0.000866175	-0.037481
876	A_23_P127642	ARHGEF12	6.89927	7.11128	-3.54719	0.000684996	-0.043667
877	A_23_P127662	OR8D1	5.63905	5.72477	-2.56419	0.0126596	-0.0217648
878	A_23_P127789	AHNAK	8.45237	8.71805	-2.00728	0.0490234	-0.04465
879	A_23_P127805	PLA2G16	6.39715	6.6284	-3.05481	0.00326527	-0.0512307
880	A_23_P127851	FXC1	8.9869	8.79498	2.22729	0.0286722	0.0311424
881	A_23_P127879	BET1L	7.97121	7.75387	3.44048	0.00097341	0.0398815
882	A_23_P128008	CCDC81	5.79115	5.91288	-2.80626	0.00622748	-0.030011
883	A_23_P12816	HELLS	6.15982	6.27906	-2.28248	0.0249241	-0.0276607
884	A_23_P128192	PFDN5	12.6183	12.2428	3.10613	0.00269456	0.0435826
885	A_23_P128201	NCKAP1L	10.2739	9.51813	5.23978	1.23304e-06	0.11023
886	A_23_P128215	SOCS2	7.88182	8.47455	-4.39664	3.82213e-05	-0.104608
887	A_23_P128246	FICD	8.17844	8.32267	-2.86597	0.00526151	-0.0252209
888	A_23_P12826		5.97329	6.1357	-2.36713	0.0210594	-0.0387022
889	A_23_P128319	ATP2B1	8.72536	9.29217	-4.6338	1.22248e-05	-0.0908
890	A_23_P128337	PTMS	12.5603	11.9156	2.27158	0.0270246	0.0760201
891	A_23_P128351	EFCAB4B	6.16089	6.52992	-4.6211	1.45373e-05	-0.0839271
892	A_23_P128375	C12orf34	6.51868	6.82194	-4.10318	9.07097e-05	-0.0656031
893	A_23_P128384	VPS29	11.2004	10.8408	3.53343	0.000654217	0.0470785
894	A_23_P128408	TRIAP1	10.3518	8.6678	15.0268	1.92498e-25	0.25615
895	A_23_P128436	PPHLN1	10.5376	10.7411	-3.36003	0.00120086	-0.0276075
896	A_23_P128470	CLEC12A	8.07425	8.56803	-2.72496	0.00775663	-0.0856345
897	A_23_P128486	C12orf5	10.4859	9.67365	9.54515	2.80981e-15	0.116321
898	A_23_P12849	FBXO18	8.95667	9.13284	-2.24559	0.0276179	-0.0281004
899	A_23_P128532	C12orf45	9.52838	9.03687	5.5872	2.51154e-07	0.076407
900	A_23_P128541	TRAFD1	7.78958	8.24003	-3.78232	0.000283988	-0.081104
901	A_23_P128554	EBPL	10.5959	10.931	-2.38357	0.0202715	-0.0449261
902	A_23_P128598	TUBA3C	10.7277	11.1017	-3.33858	0.00142882	-0.0494477
903	A_23_P128609	SLC15A1	5.51017	5.6674	-4.32965	4.14104e-05	-0.0405914
904	A_23_P128624	CARS2	14.4557	14.6666	-2.23939	0.0282101	-0.0209025
905	A_23_P128641	USPL1	8.90147	9.15871	-2.19708	0.0306404	-0.0411013
906	A_23_P128650	SLC25A15	8.6292	8.305	2.57931	0.012449	0.0552469
907	A_23_P12866	PSTK	6.54194	6.93181	-5.29949	8.72857e-07	-0.0835149
908	A_23_P128663	SACS	9.85271	9.43646	2.37732	0.0197853	0.062275
909	A_23_P128734	ERH	11.7201	11.0954	4.65282	1.47008e-05	0.0790186
910	A_23_P128773	CTAGE5	9.90872	10.0579	-3.48819	0.00076972	-0.0215588
911	A_23_P128828	PABPN1	12.337	12.5353	-2.48797	0.0152787	-0.0230029
912	A_23_P12884	GRK5	10.1946	10.5892	-5.76374	1.92466e-07	-0.054787
913	A_23_P128940	METTL21D	9.62892	9.95447	-2.99262	0.00358435	-0.0479706
914	A_23_P128991	SLIRP	10.0611	9.12295	3.58976	0.000634223	0.141219
915	A_23_P129014	EFCAB11	6.93117	6.68331	2.80623	0.0068956	0.0525364
916	A_23_P129031	ATXN3	9.54226	9.20587	3.08948	0.0027087	0.0517761
917	A_23_P129058	USP8	9.56569	9.76446	-3.31267	0.00137431	-0.029671
918	A_23_P129064	GATM	8.08318	7.45236	3.00135	0.00399162	0.117225
919	A_23_P129085	SPESP1	5.84836	5.73069	2.36847	0.0213482	0.0293227
920	A_23_P12911	C11orf24	10.5308	9.91006	5.87979	1.45321e-07	0.0876486
921	A_23_P129144	MYZAP	5.81458	6.01931	-3.18855	0.00201713	-0.0499232
922	A_23_P129157	NEIL1	9.31435	10.1624	-7.16298	2.20715e-10	-0.125718
923	A_23_P129188	CALML4	9.12992	8.87694	2.60499	0.0107974	0.0405405
924	A_23_P12920	RAD9A	6.29895	6.22261	2.11466	0.0375287	0.0175917
925	A_23_P129209	IDH2	11.1281	10.8207	2.38192	0.0213648	0.0404188
926	A_23_P129225	TRPM1	5.4643	5.5722	-2.50099	0.0143093	-0.0282104
927	A_23_P129279	DNAJA4	7.60966	8.06935	-2.48291	0.0150793	-0.0846204
928	A_23_P129291	TGM5	5.63081	5.54929	2.06273	0.0453349	0.021039
929	A_23_P129322	IVD	6.26276	6.11556	2.30922	0.0246758	0.0343157
930	A_23_P129358	SETD6	8.72656	8.90308	-2.11764	0.0379253	-0.0288918
931	A_23_P129425	TSNAXIP1	6.29044	6.11801	2.66233	0.00934669	0.0400994
932	A_23_P129486	SEPX1	12.7586	13.4257	-2.75024	0.0074544	-0.0735303
933	A_23_P129492	SEPX1	10.9319	11.7557	-3.32694	0.0014607	-0.104818
934	A_23_P129496	CDH5	5.6981	5.76895	-2.37589	0.0204832	-0.0178277
935	A_23_P12950	KBTBD4	7.41749	7.77388	-2.62872	0.0103553	-0.0677037
936	A_23_P129556	IL4R	14.4807	14.8125	-3.51083	0.000704017	-0.032689
937	A_23_P129629	MT3	12.1791	11.7684	2.70563	0.00880469	0.0494968
938	A_23_P12965	FUT4	8.21178	8.76077	-3.59058	0.000572242	-0.0933626
939	A_23_P129659	ZNF689	8.35907	8.65334	-3.79146	0.000274793	-0.0499155
940	A_23_P129704	TERF2IP	12.5033	12.7986	-4.29291	4.84746e-05	-0.0336732
941	A_23_P129717	ERI2	5.72596	5.65608	2.12672	0.0385831	0.0177157
942	A_23_P129738	LLGL2	8.03532	8.39933	-4.93337	3.74511e-06	-0.0639185
943	A_23_P129754		7.39137	6.80708	3.28293	0.00155038	0.118805
944	A_23_P129801	RAB40B	6.26356	6.47886	-2.29255	0.0253843	-0.0487569
945	A_23_P129856	HIC1	8.88735	8.15067	2.3595	0.0215815	0.124836
946	A_23_P129871	SMG6	5.57516	5.78486	-3.79058	0.000316754	-0.053269
947	A_23_P12989	PRDX5	12.2041	12.4601	-3.49327	0.00076738	-0.0299531
948	A_23_P129935	VMP1	11.7361	12.4898	-4.72953	8.39961e-06	-0.0897982
949	A_23_P129956	DUSP3	9.38578	9.87144	-3.08623	0.00276627	-0.072784
950	A_23_P129967	C17orf53	5.89237	6.07313	-3.62466	0.000482391	-0.0435916
951	A_23_P129989	HCRT	11.2183	11.4365	-2.22353	0.0300853	-0.027786
952	A_23_P130107	ZZEF1	8.76578	9.23883	-3.14355	0.00227951	-0.075828
953	A_23_P130141	DHX33	5.86352	5.97188	-2.12694	0.0362998	-0.0264185
954	A_23_P130149	ENO3	10.5284	9.96655	4.39197	3.3047e-05	0.0791141
955	A_23_P130158	WNT3	5.8067	6.00265	-2.93981	0.00421827	-0.0478808
956	A_23_P130169	TBKBP1	9.45661	9.64976	-3.0051	0.00356678	-0.0291707
957	A_23_P130187		17.483	16.9846	4.56072	1.62131e-05	0.0417303
958	A_23_P130194	PYCR1	8.39693	8.10009	2.06406	0.0419235	0.0519248
959	A_23_P130259	GUCY2D	5.50018	5.60696	-3.73967	0.000332932	-0.0277395
960	A_23_P130266	LLGL1	5.89614	6.01976	-4.22891	6.7439e-05	-0.0299352
961	A_23_P130293	ANKRD12	7.93849	8.20277	-3.33652	0.00126972	-0.0472477
962	A_23_P13031	CTSW	8.11432	9.18456	-4.79556	7.08977e-06	-0.178741
963	A_23_P13033	RBM4	10.8343	11.1313	-2.50608	0.0152833	-0.0390067
964	A_23_P130359	ARHGAP28	5.73719	5.59474	2.32945	0.0255958	0.0362746
965	A_23_P130435	LIM2	6.58573	7.12347	-5.97694	9.48497e-08	-0.113237
966	A_23_P130444	ZNF701	8.0051	7.58335	4.40923	2.97562e-05	0.0780829
967	A_23_P130466	ZNF8	8.32031	8.52958	-2.99723	0.00354239	-0.0358378
968	A_23_P13048	KRTAP5-9	9.04161	8.8632	2.42448	0.0175232	0.028752
969	A_23_P130509	ZNF229	5.90089	5.74907	3.04946	0.00332446	0.0376024
970	A_23_P130537	ICAM4	7.22814	7.63593	-3.50626	0.000739094	-0.0791788
971	A_23_P130547	OR7D4	5.86586	5.99617	-3.46301	0.000908549	-0.0317002
972	A_23_P13057	PRDM11	6.99604	7.11241	-2.4129	0.0183322	-0.0237986
973	A_23_P130585	CIB3	6.99632	7.2192	-2.02465	0.0474579	-0.0452425
974	A_23_P130626	TSEN34	13.381	13.8208	-3.18415	0.00205645	-0.0466512
975	A_23_P130642	GBP6	10.8337	11.2827	-3.45316	0.000865238	-0.058576
976	A_23_P130689	ELOF1	9.10158	9.3449	-2.90881	0.00466079	-0.0380623
977	A_23_P130753	DBP	8.31419	8.61021	-3.52654	0.000727323	-0.0504727
978	A_23_P130761	DBP	8.39964	8.86328	-4.14292	7.81487e-05	-0.0775126
979	A_23_P130811	ZNF536	5.50478	5.45721	2.38163	0.0198291	0.0125217
980	A_23_P130815	KIR2DS2	8.21642	9.1804	-4.43832	4.07231e-05	-0.160046
981	A_23_P130865	CCDC94	8.2357	8.58896	-3.60208	0.000532906	-0.0605933
982	A_23_P130876	ZNF546	7.56483	6.86224	6.47718	5.70856e-09	0.140627
983	A_23_P130900	NCLN	8.89187	8.60355	2.86767	0.00547244	0.047554
984	A_23_P130926	C19orf24	8.75711	9.05187	-3.43197	0.000950771	-0.0477609
985	A_23_P13094	MMP10	5.4904	5.56316	-3.51182	0.000815908	-0.0189939
986	A_23_P130961	ELANE	6.5702	7.34311	-4.15579	7.50828e-05	-0.160455
987	A_23_P130974	KIAA1683	10.9367	10.4942	2.54528	0.0127675	0.0595906
988	A_23_P130995	FXYD5	12.6989	12.927	-2.4993	0.014361	-0.0256795
989	A_23_P131020	GATAD2A	9.94819	10.3331	-5.59039	2.5922e-07	-0.0547673
990	A_23_P131024	ZBTB32	7.71495	8.05996	-2.33516	0.0225743	-0.063116
991	A_23_P131036		5.66316	5.72772	-2.39678	0.0193501	-0.0163552
992	A_23_P131089	KANK3	7.1652	7.31176	-2.31052	0.0240408	-0.0292114
993	A_23_P131111	SLC27A1	9.66737	10.0989	-3.7213	0.000355327	-0.0629996
994	A_23_P131115	NFIC	6.35205	6.59269	-4.31702	4.27664e-05	-0.0536455
995	A_23_P131128	ZNF569	6.1988	6.04935	2.39343	0.0192978	0.0352102
996	A_23_P131139	DIRC1	11.25	10.7008	2.23973	0.0286552	0.0722022
997	A_23_P131176	TMEM185B	7.77085	8.1507	-2.86074	0.00527501	-0.0688515
998	A_23_P131183	GBX2	5.83941	5.75418	2.22822	0.0284703	0.0212137
999	A_23_P131202	HES6	6.61276	6.76272	-2.44275	0.0166944	-0.0323515
1000	A_23_P131299	ZFAND2B	9.27703	9.7961	-8.03231	5.78783e-12	-0.0785449
1001	A_23_P131363	NDUFS1	10.0712	9.84586	3.11957	0.00259889	0.0326471
1002	A_23_P13137		6.08175	6.25734	-2.7058	0.00820471	-0.0410647
1003	A_23_P131383	FANCL	9.63561	8.98819	4.91597	4.04538e-06	0.100347
1004	A_23_P131449	C2orf81	7.12603	6.92417	3.09686	0.00267911	0.0414574
1005	A_23_P131476	KCMF1	12.0061	12.2949	-4.71762	9.07477e-06	-0.0342914
1006	A_23_P131518	IMP4	6.72576	6.99219	-2.98355	0.00404133	-0.0560468
1007	A_23_P131534	GPR45	5.89726	5.98383	-2.75235	0.00745754	-0.0210235
1008	A_23_P131566	RNF144A	5.73257	5.85355	-3.33055	0.00126524	-0.0301313
1009	A_23_P131588	BMP10	5.80409	5.65725	2.09108	0.0441682	0.036969
1010	A_23_P131646	RPIA	11.4769	11.7722	-2.31869	0.023099	-0.0366456
1011	A_23_P131653	PIGF	9.41306	8.97625	3.20142	0.00210132	0.0685517
1012	A_23_P131664	RANBP2	12.0584	11.7895	2.44025	0.0166996	0.0325411
1013	A_23_P131676	CXCR7	9.28417	8.95657	3.18072	0.00207837	0.0518267
1014	A_23_P131706	BOLA3	8.01476	7.59895	2.88269	0.00502743	0.0768605
1015	A_23_P131747	KIDINS220	8.85351	8.56564	2.95781	0.0040382	0.0476897
1016	A_23_P131778	MANBAL	9.22159	9.04472	2.66889	0.00905108	0.0279394
1017	A_23_P131785	BPI	7.3412	8.10035	-3.26101	0.00159262	-0.141968
1018	A_23_P131789	BPI	6.63321	7.43617	-4.15403	7.6597e-05	-0.164853
1019	A_23_P131801	SGK2	5.56877	5.6557	-3.3127	0.00160063	-0.0223471
1020	A_23_P131834		7.11371	6.67228	3.62556	0.00048	0.092421
1021	A_23_P131846	SNAI1	7.81689	8.51527	-2.79155	0.00666826	-0.123457
1022	A_23_P132027	SPAG4	6.49144	6.73665	-2.99878	0.00389201	-0.0534932
1023	A_23_P132115	SIK1	7.03052	8.23746	-5.36721	9.06293e-07	-0.228569
1024	A_23_P132121	SIK1	8.4173	9.55097	-5.39709	5.69257e-07	-0.18229
1025	A_23_P132138	C21orf58	6.57559	7.05267	-3.7043	0.000433225	-0.10105
1026	A_23_P132175	RTN4R	7.5066	7.25689	2.11909	0.0372557	0.0488081
1027	A_23_P132197		5.66199	5.80745	-2.711	0.00836157	-0.0365962
1028	A_23_P132216	SNRPD3	12.4546	12.107	3.50461	0.000723164	0.0408318
1029	A_23_P132226	TPST2	10.999	11.3249	-3.60914	0.000537927	-0.0421182
1030	A_23_P132263	EIF4ENIF1	9.28075	9.3955	-2.23971	0.0292757	-0.0177282
1031	A_23_P132285	MPST	10.7997	11.3384	-3.76466	0.00029953	-0.0702251
1032	A_23_P132316	APOBEC3D	6.5606	6.46963	2.21125	0.0302223	0.0201438
1033	A_23_P13232		6.32704	6.7518	-3.8855	0.00019906	-0.093742
1034	A_23_P132341	C22orf46	7.95763	7.67637	4.24555	5.49286e-05	0.0519153
1035	A_23_P132358	MCAT	7.51213	7.67409	-3.21877	0.00179878	-0.0307732
1036	A_23_P132405	ACAD9	11.0529	10.6354	3.80469	0.000280075	0.0555539
1037	A_23_P132438	MSL2	9.84363	9.25666	4.57736	1.54591e-05	0.0886983
1038	A_23_P13244	OR8J1	5.69493	5.76239	-2.51897	0.0137801	-0.0169888
1039	A_23_P132486	OXSM	9.68506	9.50827	2.69832	0.00835341	0.0265776
1040	A_23_P132515	SIDT1	8.31448	8.47744	-2.49724	0.014818	-0.0280032
1041	A_23_P132536	TRAK1	9.12631	9.41272	-3.71869	0.000404602	-0.0445802
1042	A_23_P132611	VHL	17.4479	17.1932	4.66346	1.32606e-05	0.0212102
1043	A_23_P132644	NCEH1	9.80132	8.81513	5.38126	7.74728e-07	0.152993
1044	A_23_P132654	TLR9	7.30278	7.54206	-2.42772	0.0187202	-0.0465138
1045	A_23_P13271		5.73117	5.92057	-5.54171	3.47673e-07	-0.0469061
1046	A_23_P132730	SLC22A14	6.46969	6.57631	-2.77637	0.00701311	-0.0235806
1047	A_23_P132738	CRYGS	8.07278	7.67078	4.79475	6.51066e-06	0.0736924
1048	A_23_P132793	MANF	14.0095	13.4895	2.83216	0.0060043	0.054565
1049	A_23_P132809	RPN1	10.1218	9.93681	2.12548	0.0368804	0.026606
1050	A_23_P132822	XRN1	7.00259	7.20137	-2.11851	0.0377842	-0.0403828
1051	A_23_P132826	SERPINI2	5.65924	5.81929	-4.31325	4.24164e-05	-0.0402348
1052	A_23_P132863	LSM3	10.71	10.0685	3.68328	0.000463915	0.089113
1053	A_23_P132874	C3orf26	10.3257	9.98241	2.97136	0.00381389	0.0487763
1054	A_23_P132915	FAM114A1	6.66228	6.26641	6.82705	1.33204e-09	0.0883779
1055	A_23_P132936	SPCS3	12.3937	12.0683	2.28474	0.0248655	0.038378
1056	A_23_P132948	ELF2	10.3905	9.78769	4.76278	1.01849e-05	0.0862265
1057	A_23_P133075	TBCK	7.73811	7.49734	2.1125	0.0383923	0.0456026
1058	A_23_P133095	RAPGEF2	10.8837	11.317	-4.26499	5.01597e-05	-0.0563181
1059	A_23_P133107	FRAS1	5.4731	5.58592	-4.31613	4.86897e-05	-0.0294369
1060	A_23_P133123	MND1	5.76827	5.86286	-2.18069	0.0318487	-0.0234661
1061	A_23_P133142	ALPK1	8.83063	9.13332	-2.02137	0.0464599	-0.0486235
1062	A_23_P133174	TMEM165	10.5825	10.3006	2.35007	0.0213502	0.0389498
1063	A_23_P133227	HARS	10.8799	10.6673	3.12228	0.0026352	0.0284646
1064	A_23_P133236	PCDHB14	5.4589	5.54793	-3.3729	0.00110586	-0.0233392
1065	A_23_P133245	IK	13.1932	13.4386	-3.42132	0.000953402	-0.026586
1066	A_23_P133279	FAM173B	7.8234	7.38789	4.18261	6.90001e-05	0.0826326
1067	A_23_P133345	CLINT1	10.5391	10.9312	-3.83324	0.000237949	-0.0527004
1068	A_23_P133359	ZFP2	6.67693	6.33093	3.81064	0.000256064	0.076767
1069	A_23_P133386	RASGRF2	6.38674	6.50817	-2.10931	0.037801	-0.0271717
1070	A_23_P133408	CSF2	5.67778	5.96149	-2.29624	0.0240113	-0.0703464
1071	A_23_P133445	GZMA	12.072	12.683	-3.32756	0.00132081	-0.0712306
1072	A_23_P133457	IRX1	5.83454	5.91407	-2.4391	0.0169145	-0.0195335
1073	A_23_P133470	PJA2	10.5544	10.7823	-2.76409	0.00723996	-0.0308159
1074	A_23_P133474	GPX3	7.99035	7.6158	2.83443	0.00621704	0.0692615
1075	A_23_P133536	CAPSL	5.72616	5.85048	-3.52072	0.000689804	-0.0309874
1076	A_23_P133606	SLC12A2	6.44478	6.61731	-3.89093	0.000195707	-0.0381131
1077	A_23_P133648	FAM8A1	7.74487	8.39342	-4.69103	1.09264e-05	-0.116018
1078	A_23_P133656	LAMA4	5.40864	5.45732	-2.5071	0.0144175	-0.0129255
1079	A_23_P133722	CRISP1	5.63889	5.51127	2.6055	0.0125475	0.0330259
1080	A_23_P133739	HUS1B	5.99421	6.20978	-2.90807	0.00465873	-0.0509713
1081	A_23_P133814	HIST1H3C	14.2444	14.8204	-5.12823	1.72706e-06	-0.0571897
1082	A_23_P133854	NKAPL	5.95464	5.74743	4.38322	4.30182e-05	0.0510976
1083	A_23_P133868	ZKSCAN4	7.40687	7.21426	2.78884	0.00656652	0.0380122
1084	A_23_P133878	MOG	5.502	5.58989	-3.42695	0.000936335	-0.0228643
1085	A_23_P133904	MCCD1	5.96577	5.80437	2.53108	0.0153596	0.0395677
1086	A_23_P133923	GPANK1	12.8	12.5787	2.53673	0.0129321	0.0251571
1087	A_23_P133949		5.55845	5.69753	-2.76116	0.00708972	-0.0356534
1088	A_23_P133974	C6orf106	8.9065	9.21509	-3.48087	0.000795633	-0.0491397
1089	A_23_P133995	PPIL1	9.59979	8.94845	4.39468	3.11693e-05	0.101365
1090	A_23_P134041	TBX18	5.52164	5.58731	-3.31068	0.0015848	-0.0170578
1091	A_23_P134085	CNKSR3	5.68711	5.92297	-5.62167	2.23119e-07	-0.0586255
1092	A_23_P134100	ULBP3	5.446	5.54625	-4.75031	1.32726e-05	-0.0263161
1093	A_23_P134113	C6orf192	10.4188	10.7195	-2.46593	0.0167943	-0.0410489
1094	A_23_P134125	MAP3K5	10.9222	11.1961	-3.53922	0.000835659	-0.0357428
1095	A_23_P134139	FABP7	5.4722	5.51379	-2.02677	0.0476861	-0.0109241
1096	A_23_P134147	ZBTB24	9.08421	8.82096	2.17767	0.0320795	0.0424243
1097	A_23_P134176	SOD2	14.5437	15.1731	-2.68041	0.00876349	-0.0611268
1098	A_23_P134225	LRRC61	6.91024	7.22637	-4.34577	3.72959e-05	-0.0645372
1099	A_23_P1343	STAM	7.67143	7.81757	-2.76855	0.00686871	-0.0272231
1100	A_23_P134395	TBL2	11.6187	11.2779	3.26398	0.00155978	0.0429456
1101	A_23_P134419	ZP3	6.07872	6.2098	-2.70001	0.00858263	-0.03078
1102	A_23_P13442	MICAL2	5.65877	5.80146	-4.20138	6.62784e-05	-0.0359275
1103	A_23_P134426	GPNMB	9.99369	8.43544	2.91922	0.00490036	0.244554
1104	A_23_P134527	YKT6	8.82712	8.65098	2.20004	0.0309983	0.0290792
1105	A_23_P134663	BAALC	5.5857	5.69926	-2.82786	0.00623772	-0.0290362
1106	A_23_P134693	PPP2CB	11.8599	11.4127	2.98265	0.00394951	0.0554514
1107	A_23_P134704		6.01269	5.85234	2.33857	0.0245299	0.0389972
1108	A_23_P134714	HRSP12	7.9475	7.46961	3.26476	0.00159354	0.0894669
1109	A_23_P134755	TRPS1	8.99648	8.49634	4.43277	2.66823e-05	0.0825192
1110	A_23_P134814	THAP1	9.56983	9.25598	2.43697	0.0169437	0.0481088
1111	A_23_P134887	PREX2	5.90509	6.10779	-5.63836	2.02302e-07	-0.0486928
1112	A_23_P134914	LY6H	5.50591	5.61333	-2.54151	0.0129948	-0.0278752
1113	A_23_P134925	BNIP3L	12.0158	12.411	-2.96504	0.00388582	-0.0466861
1114	A_23_P13493	OR51E1	5.52734	5.6147	-2.60873	0.0107913	-0.022625
1115	A_23_P134946	LRRC14	8.39394	8.19814	2.02519	0.0461544	0.0340514
1116	A_23_P134953	PLIN2	10.7023	11.2504	-2.60563	0.0108267	-0.0720533
1117	A_23_P134980	FGD3	8.87451	9.24388	-3.48607	0.000774232	-0.0588309
1118	A_23_P13502	CHCHD8	13.8071	13.4862	2.10528	0.0383931	0.0339322
1119	A_23_P135061	CORO2A	8.68305	8.85376	-2.0044	0.0483997	-0.0280889
1120	A_23_P135079	SARDH	10.3234	9.67306	4.20336	6.2967e-05	0.0938751
1121	A_23_P135123		8.17853	8.46981	-2.22676	0.0297571	-0.0504871
1122	A_23_P135132	FRMD3	5.48559	5.67596	-4.82002	6.03278e-06	-0.0492168
1123	A_23_P135226	OR1N2	5.89369	6.00308	-3.04806	0.00317914	-0.0265317
1124	A_23_P135239	TLE1	8.45997	8.85331	-3.99567	0.000153856	-0.0655645
1125	A_23_P13524	TMEM126A	10.7774	10.3172	3.47297	0.000816847	0.0629571
1126	A_23_P135248	CCL27	6.20793	6.04683	3.73195	0.000490878	0.0379334
1127	A_23_P135271	B4GALT1	8.20731	8.9107	-4.74128	8.25428e-06	-0.118629
1128	A_23_P135315	ZBTB43	8.27276	8.88645	-4.56219	1.72211e-05	-0.103238
1129	A_23_P135326	POLE3	10.5782	10.8501	-2.83042	0.00602408	-0.0366054
1130	A_23_P135357	RNMTL1	9.01626	9.16149	-2.08468	0.0400066	-0.0230526
1131	A_23_P135385	CASK	7.43704	7.88754	-3.05982	0.00299243	-0.084847
1132	A_23_P135417	GSTA1	5.51178	5.6325	-3.12134	0.00242963	-0.031258
1133	A_23_P135465	HARBI1	7.72545	7.49205	3.61917	0.000506042	0.044259
1134	A_23_P135486	AHSP	6.3465	7.55624	-3.63118	0.000552383	-0.251708
1135	A_23_P13554	ALG8	10.3787	9.91273	3.0355	0.00342005	0.0662681
1136	A_23_P135576	PTPRT	5.45919	5.59165	-5.9956	6.8814e-08	-0.0345882
1137	A_23_P135589		5.8004	5.91179	-3.45243	0.000862838	-0.0274436
1138	A_23_P135611	DALRD3	9.45236	9.65206	-3.19108	0.00204121	-0.0301626
1139	A_23_P135634	MAGED1	9.79204	9.92344	-2.0986	0.0388641	-0.0192312
1140	A_23_P135669	SLCO5A1	5.62451	5.801	-3.98514	0.000144899	-0.0445723
1141	A_23_P135730	ZNF627	7.95519	7.7064	2.90404	0.00498196	0.0458402
1142	A_23_P135742	C1orf170	5.7899	5.67235	2.204	0.0331033	0.0295926
1143	A_23_P135755	CXCR2	11.9321	13.2324	-2.07443	0.0423503	-0.14923
1144	A_23_P135787	GOLGB1	6.87508	7.01968	-2.13275	0.0360414	-0.0300283
1145	A_23_P135995	ARV1	8.93529	8.47888	2.87509	0.0053095	0.0756407
1146	A_23_P136135	CHKA	7.02556	7.22351	-2.07707	0.0410177	-0.0400868
1147	A_23_P136172	TMEM68	8.06518	7.47959	4.10692	0.000118778	0.108747
1148	A_23_P136184	UCN3	6.3442	6.22025	2.09607	0.0390508	0.0284678
1149	A_23_P136196	TBC1D19	6.55391	6.73362	-4.05321	0.000110603	-0.0390273
1150	A_23_P136254	SGCD	5.57706	5.64744	-2.08855	0.0403302	-0.0180919
1151	A_23_P136296		7.92985	8.21606	-2.03352	0.04583	-0.0511533
1152	A_23_P136317	RCOR3	8.01464	8.4602	-5.01399	2.6993e-06	-0.0780541
1153	A_23_P13632	WIBG	11.0043	10.719	2.91207	0.00454326	0.0378986
1154	A_23_P136392		7.76273	7.11624	4.62335	1.38458e-05	0.12545
1155	A_23_P136405	PDCD1	9.25872	9.86844	-4.37274	3.32729e-05	-0.0920083
1156	A_23_P136460	FAM13B	9.58571	8.66457	5.62159	3.43195e-07	0.145757
1157	A_23_P136547	PIGG	10.4503	10.1388	3.88213	0.000202508	0.043654
1158	A_23_P13657	MPHOSPH9	7.14312	7.44675	-4.29444	4.64122e-05	-0.0600576
1159	A_23_P136595		7.90904	7.57665	2.83438	0.00582956	0.061942
1160	A_23_P136619	CA13	5.63397	5.74232	-3.43227	0.00101314	-0.0274833
1161	A_23_P136623	ADCY5	5.53075	5.59042	-2.15411	0.0345349	-0.0154824
1162	A_23_P13663	FAM60A	10.9532	11.1965	-2.12176	0.0380338	-0.03169
1163	A_23_P136683	HLA-DQB1	12.334	11.6662	2.41544	0.018056	0.0803005
1164	A_23_P136693	GNAQ	11.4597	11.9296	-3.73768	0.000328046	-0.0579752
1165	A_23_P136734	C6orf10	5.49509	5.57379	-3.43295	0.000921447	-0.020517
1166	A_23_P136787	GINS4	6.62353	6.19659	5.42573	1.31245e-06	0.0961263
1167	A_23_P13679	KLHDC5	6.8724	7.03954	-3.83733	0.00023218	-0.0346677
1168	A_23_P136857		5.86839	6.04124	-2.41748	0.017801	-0.0418788
1169	A_23_P136870	MAGEA6	6.02792	6.19657	-2.5816	0.0116699	-0.0398108
1170	A_23_P136874	ATRX	7.18443	7.49531	-2.55208	0.012999	-0.0611157
1171	A_23_P136909	HMGN5	6.85887	6.53738	3.43773	0.00089706	0.0692581
1172	A_23_P136916	WDR13	10.4996	10.8061	-4.04096	0.000113334	-0.0415119
1173	A_23_P136961		8.23274	8.57761	-4.28689	5.54495e-05	-0.0592028
1174	A_23_P136964	RPGR	8.53622	8.70895	-2.01166	0.0473164	-0.0289026
1175	A_23_P137016	SAT1	15.0917	15.5229	-3.03861	0.00317097	-0.040643
1176	A_23_P137031	EIF2S3	8.65299	8.81708	-2.16533	0.0333039	-0.0271025
1177	A_23_P137035	PIR	7.7546	6.73508	2.19817	0.032179	0.203356
1178	A_23_P13711	MLL2	6.9693	7.21821	-2.92236	0.00470223	-0.0506273
1179	A_23_P13713	PRPH	6.32617	6.21209	2.23199	0.0288425	0.0262531
1180	A_23_P137143	DKC1	10.2203	10.506	-2.21301	0.0311872	-0.0397681
1181	A_23_P137157	RENBP	8.25932	8.01333	2.4401	0.0180992	0.0436216
1182	A_23_P137196	IL13RA1	12.5461	12.1023	5.8986	6.98064e-08	0.0519637
1183	A_23_P137209	UBA1	10.3343	10.1321	2.30441	0.0247141	0.028499
1184	A_23_P137276	AKAP13	12.4848	12.7975	-3.15221	0.00234517	-0.035682
1185	A_23_P137381	ID3	10.2232	9.78252	4.86	7.74443e-06	0.0635711
1186	A_23_P1374	PRKCQ	8.66087	9.14707	-5.18762	1.32672e-06	-0.0787973
1187	A_23_P13740	NAV3	5.60206	5.77261	-2.96655	0.00394393	-0.0432665
1188	A_23_P137434	RNF11	11.3424	11.6985	-3.81219	0.000260512	-0.0445968
1189	A_23_P137470	SIPA1L2	9.29719	9.64772	-2.67506	0.00899682	-0.0533942
1190	A_23_P137504	ZBTB37	6.21621	6.49433	-4.73555	8.20347e-06	-0.063145
1191	A_23_P13753	NFE2	12.0874	13.5948	-4.2935	5.02465e-05	-0.169562
1192	A_23_P137573	LEFTY2	5.47302	5.54058	-3.099	0.00262126	-0.0176999
1193	A_23_P137586	GMEB1	9.59951	10.0271	-5.15684	1.75303e-06	-0.0628759
1194	A_23_P137630	HP1BP3	8.63617	8.81188	-2.2336	0.0281115	-0.0290577
1195	A_23_P137665	CHI3L1	10.7243	11.6912	-3.16746	0.00229078	-0.124539
1196	A_23_P137697	SELP	7.00952	7.50821	-3.5674	0.000588769	-0.0991548
1197	A_23_P137705	TBX19	8.65629	8.49204	2.2853	0.0253573	0.0276363
1198	A_23_P137731	CDC73	9.01581	9.28887	-2.43546	0.0168713	-0.0430464
1199	A_23_P137751	FAM46C	7.49456	8.65488	-4.60488	1.37309e-05	-0.207669
1200	A_23_P137765	PAFAH2	6.7338	6.86006	-2.02923	0.0454481	-0.0268004
1201	A_23_P137786		11.0539	10.5233	2.17072	0.0335864	0.070956
1202	A_23_P137797	RYR2	5.44846	5.61194	-4.64893	1.21954e-05	-0.0426494
1203	A_23_P137806	MPL	7.26653	7.64356	-2.81935	0.00595025	-0.072979
1204	A_23_P137825		7.78783	7.10527	6.27997	1.48275e-08	0.132332
1205	A_23_P137848	MRPL24	10.4549	10.004	2.93017	0.00437331	0.063603
1206	A_23_P137856	MUC1	5.97806	6.30782	-4.16166	8.018e-05	-0.0774637
1207	A_23_P137865	MTX1	9.88352	10.0911	-2.75535	0.00717087	-0.0299799
1208	A_23_P137931	ADORA3	8.2798	7.67607	2.55107	0.0131185	0.109229
1209	A_23_P137957	RSBN1	6.97603	7.37647	-5.13852	1.62378e-06	-0.0805258
1210	A_23_P137984	S100A10	13.8471	13.6394	2.595	0.0116468	0.0218045
1211	A_23_P138025	GPN2	9.68934	9.85759	-2.10093	0.0393997	-0.0248371
1212	A_23_P138105	MED18	7.63684	6.51421	4.61815	1.66273e-05	0.229385
1213	A_23_P138157	OTUD7B	5.82618	5.68874	2.75746	0.00879501	0.0344435
1214	A_23_P138194	NCF2	15.06	15.4551	-3.28946	0.00144634	-0.0373648
1215	A_23_P13822	STYK1	6.09798	6.41627	-4.08162	9.81443e-05	-0.0734022
1216	A_23_P138262	PADI4	7.41645	7.92631	-2.16415	0.0339743	-0.0959203
1217	A_23_P138271	ARL8A	12.9765	13.2881	-2.83037	0.00582971	-0.0342401
1218	A_23_P138289	ITGA10	5.83775	5.70933	2.671	0.0107106	0.0320923
1219	A_23_P138308	CD58	11.5095	11.023	4.09131	9.85425e-05	0.0623014
1220	A_23_P138435	ZMIZ1	11.8006	11.3583	4.94201	3.74565e-06	0.0551114
1221	A_23_P138465	NOLC1	8.65662	8.88942	-2.1858	0.0317944	-0.0382854
1222	A_23_P138492	NEURL	7.23435	7.90814	-4.00932	0.00012695	-0.128475
1223	A_23_P138495	PTPRE	11.4748	12.1177	-3.71871	0.000353306	-0.0786457
1224	A_23_P138507	CDK1	6.21886	6.45679	-3.59937	0.000537369	-0.0541681
1225	A_23_P138514	COMMD3	12.6902	12.2919	3.51034	0.000751539	0.0460044
1226	A_23_P138541	AKR1C3	8.80488	9.0578	-2.02256	0.0473639	-0.040857
1227	A_23_P138574	ATE1	6.36396	6.49506	-2.78213	0.00685051	-0.0294169
1228	A_23_P138655	CYP26A1	5.66371	5.74266	-2.05586	0.0429562	-0.0199718
1229	A_23_P138680	IL15RA	8.36918	8.73143	-2.92405	0.00439856	-0.061131
1230	A_23_P138706	ADRA2A	5.79733	5.9956	-3.35487	0.0011689	-0.048517
1231	A_23_P138725	MARVELD1	12.0246	11.4444	2.64503	0.0103476	0.071341
1232	A_23_P138760	CLCF1	7.7451	8.21838	-4.5642	1.60596e-05	-0.0855705
1233	A_23_P138776	ACP2	7.70522	7.33153	2.24248	0.0283255	0.071721
1234	A_23_P138782	ACP2	6.66071	6.2867	2.64477	0.0102516	0.0833727
1235	A_23_P138826	SYVN1	7.69641	7.90869	-2.78438	0.00666919	-0.0392535
1236	A_23_P138849	KAT5	9.99547	10.409	-3.74955	0.000336185	-0.0584839
1237	A_23_P13885	ATN1	7.69631	7.44405	2.69323	0.00916937	0.0480792
1238	A_23_P138881	ACTN3	7.47509	7.93943	-3.72678	0.000364678	-0.0869451
1239	A_23_P138885	FIBIN	6.10277	6.29277	-4.86102	5.00409e-06	-0.0442289
1240	A_23_P138931	MMP13	5.63699	5.54641	2.85156	0.00616509	0.0233718
1241	A_23_P138985	CD3D	11.5431	11.2922	2.18491	0.0315303	0.0317091
1242	A_23_P13899	GAPDH	14.1042	14.4262	-3.23999	0.00169161	-0.0325717
1243	A_23_P13914	DHX37	8.93045	8.62501	2.09946	0.0389728	0.0502079
1244	A_23_P139143	STX3	9.54883	10.0304	-2.47283	0.015558	-0.0709846
1245	A_23_P139146	MS4A8B	5.51887	5.45684	2.40588	0.0197012	0.0163067
1246	A_23_P139166		5.64496	5.71276	-2.02114	0.0464148	-0.0172261
1247	A_23_P139207	SERGEF	8.79232	8.97992	-2.09718	0.0396149	-0.0304583
1248	A_23_P139250	OR56B1	5.53107	5.62233	-3.85611	0.00027365	-0.0236094
1249	A_23_P139265	SIRT3	8.58197	8.41205	2.89881	0.00486383	0.0288517
1250	A_23_P13929	NRIP2	7.73231	7.35189	2.70896	0.00824522	0.0727843
1251	A_23_P139312	DHFRL1	7.04917	6.75613	4.40188	3.30351e-05	0.0612551
1252	A_23_P139408	ZNF148	11.4015	11.6762	-3.43529	0.000989455	-0.0343441
1253	A_23_P139434	PRB2	5.51246	5.45668	2.21155	0.0317219	0.0146717
1254	A_23_P139486	CDK2AP1	10.0614	10.3505	-2.56237	0.0120992	-0.0408776
1255	A_23_P139527	HPD	5.70204	5.78808	-2.1027	0.0395392	-0.0216063
1256	A_23_P139558	TBC1D15	10.5231	11.0044	-4.03544	0.00011584	-0.0645293
1257	A_23_P139585	PDE1B	7.71391	7.43267	2.26614	0.0264003	0.0535825
1258	A_23_P139600	RASAL1	8.01563	7.22863	2.87651	0.00602378	0.149095
1259	A_23_P139682	PZP	5.79563	5.61427	2.4854	0.0164497	0.0458677
1260	A_23_P13969	PXN	16.9651	16.3072	4.35566	3.68154e-05	0.0570611
1261	A_23_P139704	DUSP6	13.5113	13.0068	4.76179	7.80611e-06	0.0549015
1262	A_23_P139740	PRMT8	5.69351	5.76854	-2.39957	0.0185108	-0.0188883
1263	A_23_P139786	OASL	10.8477	11.2857	-2.14653	0.0367763	-0.0571111
1264	A_23_P139795	MSI1	7.80965	7.56278	2.21323	0.0311512	0.0463412
1265	A_23_P139825	YAF2	8.42441	8.64791	-2.80347	0.00637301	-0.0377757
1266	A_23_P139881	CCND2	7.84699	8.42899	-4.97043	3.5482e-06	-0.10322
1267	A_23_P139895	MDM2	10.0828	8.99668	13.8254	2.26416e-23	0.164425
1268	A_23_P139912	IGFBP6	5.65992	5.78261	-3.83587	0.000253133	-0.0309374
1269	A_23_P139919	CHST11	10.3571	10.7849	-3.20286	0.0018931	-0.0583945
1270	A_23_P139929	ERP29	12.2758	11.7738	3.28858	0.00148031	0.0602399
1271	A_23_P139950	KPNA3	7.04164	7.26686	-3.94458	0.000175177	-0.0454201
1272	A_23_P139965	SERP2	6.7426	7.00387	-3.72733	0.000412011	-0.0548475
1273	A_23_P13998	GOLGA2P5	8.21691	8.4356	-2.84266	0.00574339	-0.0378954
1274	A_23_P139986	OXGR1	5.7094	5.5966	2.03009	0.0463397	0.0287878
1275	A_23_P140009	SLC10A2	5.79683	6.00722	-2.35677	0.0215465	-0.0514329
1276	A_23_P140035	WBP4	9.97966	9.61787	3.3436	0.00121224	0.0532729
1277	A_23_P140050	FAM48A	8.90667	9.14784	-2.53987	0.0129839	-0.0385436
1278	A_23_P140111	MARK3	10.3625	10.7275	-4.03676	0.000121354	-0.0499511
1279	A_23_P140190	KIAA0125	8.90843	9.40399	-4.48122	2.74649e-05	-0.0781012
1280	A_23_P140207	PCK2	11.9168	11.6418	2.73678	0.00750019	0.033689
1281	A_23_P140241	CHD8	8.41691	8.5653	-2.17606	0.0328156	-0.0252124
1282	A_23_P140277	SYNE2	9.42735	10.105	-5.06296	2.22854e-06	-0.100147
1283	A_23_P1403	C10orf137	6.41605	6.72903	-3.13235	0.0026239	-0.0687121
1284	A_23_P140301	PSMA3	11.6539	11.1214	2.51681	0.0140207	0.0674792
1285	A_23_P140316	GPR137C	5.53485	5.61172	-2.71322	0.00816479	-0.0198983
1286	A_23_P140328	NEMF	11.0351	10.7207	3.10039	0.00259084	0.0416885
1287	A_23_P140384	CTSG	7.98766	9.19719	-4.04147	0.000113364	-0.203419
1288	A_23_P140394	NFATC4	6.04096	6.34536	-6.23281	1.73167e-08	-0.0709258
1289	A_23_P140405	FOXN3	13.8368	14.1696	-3.68004	0.000471179	-0.0342902
1290	A_23_P140423	NDUFB1	12.1559	11.5012	4.66655	1.33078e-05	0.0798765
1291	A_23_P140434	MYO5C	5.86662	5.96038	-2.28999	0.0245151	-0.0228752
1292	A_23_P140450	SLC27A2	6.37652	6.66135	-4.36388	3.50831e-05	-0.0630468
1293	A_23_P140490	CELF6	8.67696	7.9598	4.98177	3.07335e-06	0.124458
1294	A_23_P140515	TM2D3	12.0972	12.2847	-2.08618	0.0410131	-0.0221952
1295	A_23_P140562	TTC23	6.29098	5.99896	3.05105	0.00375989	0.0685725
1296	A_23_P140563	TTC23	5.97136	5.80285	2.20671	0.0324994	0.0412996
1297	A_23_P140591	ABHD2	8.95014	9.45042	-3.00029	0.00361614	-0.0784682
1298	A_23_P14062	NUP107	11.3918	11.0178	2.44522	0.017018	0.0481541
1299	A_23_P140648	CYFIP1	9.74696	9.09368	2.82822	0.00673835	0.100088
1300	A_23_P140654		5.44172	5.50169	-2.74553	0.00785583	-0.0158134
1301	A_23_P140668	IDH3A	7.96039	8.21628	-2.02895	0.0471762	-0.0456471
1302	A_23_P140675	EPB42	6.61899	8.19552	-3.99024	0.00016679	-0.308226
1303	A_23_P140725	IFT140	7.04678	6.84974	3.47078	0.000915696	0.0409139
1304	A_23_P140807	PSMB10	13.8633	14.0521	-2.14709	0.0346888	-0.0195198
1305	A_23_P140821	PARD6A	7.52714	7.69687	-2.50123	0.0147394	-0.0321691
1306	A_23_P14083	AMIGO2	8.04602	8.31292	-3.17236	0.00216185	-0.0470799
1307	A_23_P140830	ELMO3	8.6107	8.26458	2.85217	0.00558867	0.0591879
1308	A_23_P140848	MPHOSPH6	8.5086	8.24894	2.3677	0.0205158	0.0447123
1309	A_23_P140928	TMC7	5.63817	5.4806	2.28556	0.0281567	0.0408945
1310	A_23_P140960	NDUFAB1	10.9886	10.7515	2.13204	0.0366075	0.0314775
1311	A_23_P140967	MEFV	7.85735	8.51269	-4.20649	6.18724e-05	-0.115573
1312	A_23_P140978	ZNF263	7.77473	8.05742	-3.25807	0.00173424	-0.0515264
1313	A_23_P140994	DDX19B	8.17882	8.53235	-4.02201	0.000120809	-0.0610502
1314	A_23_P141005	AMFR	8.38259	8.84629	-2.5645	0.0124045	-0.0776773
1315	A_23_P141044	ZNF688	10.7184	10.3775	4.28685	5.11119e-05	0.0466324
1316	A_23_P14105	RCBTB2	11.0987	10.5227	4.42954	3.70152e-05	0.0768966
1317	A_23_P141055	TGFB1I1	5.78333	5.99296	-4.45636	3.07279e-05	-0.0513675
1318	A_23_P141092	TFAP4	5.54735	5.64193	-2.58838	0.0115698	-0.0243897
1319	A_23_P141100	ADAT1	8.64945	8.49229	2.89734	0.00483681	0.0264538
1320	A_23_P141146	FBXL20	7.64681	7.97274	-3.50545	0.000733202	-0.0602168
1321	A_23_P141163	DGKE	5.61194	5.6703	-2.02621	0.0467007	-0.0149261
1322	A_23_P141173	MPO	7.91272	8.55303	-3.50255	0.000723653	-0.112262
1323	A_23_P141194	ICT1	11.3467	11.0707	2.1742	0.0332825	0.0355316
1324	A_23_P14124	RASL11A	5.96321	6.19091	-3.60119	0.000568169	-0.0540605
1325	A_23_P141248	SRR	6.43272	6.22926	3.13605	0.0028179	0.0463681
1326	A_23_P141315	NLE1	8.49806	8.74559	-2.32175	0.0227015	-0.041423
1327	A_23_P14132	GTF2F2	10.4881	10.1228	3.42736	0.000931672	0.0511436
1328	A_23_P141367	CCR10	6.54771	6.79728	-4.22065	5.86604e-05	-0.0539666
1329	A_23_P141376	PTRF	5.60837	5.71428	-3.34666	0.00119974	-0.0269905
1330	A_23_P141415	MYCBPAP	6.90804	6.58318	2.69621	0.00918804	0.0694911
1331	A_23_P141459	GIP	5.78988	5.87239	-2.88234	0.00540238	-0.0204143
1332	A_23_P141505	CLEC10A	11.7054	10.8084	2.84858	0.00596681	0.115014
1333	A_23_P141549	RPS7	16.318	15.9012	2.73052	0.00762287	0.0373274
1334	A_23_P141555	TBX21	11.1118	11.9241	-5.0024	4.11987e-06	-0.101783
1335	A_23_P141606	BLMH	12.0396	11.8176	2.36841	0.0210371	0.0268509
1336	A_23_P141665	OR1A1	5.52661	5.62707	-3.10063	0.00263617	-0.0259871
1337	A_23_P141680	BCAS3	6.74716	7.1233	-6.94346	6.801e-10	-0.0782638
1338	A_23_P141715	C18orf10	9.04214	9.47187	-2.10244	0.0384536	-0.0669848
1339	A_23_P141717	C18orf10	7.758	8.21755	-2.67722	0.0092596	-0.0830243
1340	A_23_P141730	DSG2	5.59992	5.70137	-3.65806	0.000605664	-0.0259016
1341	A_23_P14174	TNFSF13B	11.4229	12.3393	-5.09131	1.96935e-06	-0.111327
1342	A_23_P141847	UBE2M	10.0166	10.2986	-3.38432	0.00108643	-0.0400572
1343	A_23_P141856	ZNF544	9.20052	8.85311	3.36536	0.00122422	0.0555307
1344	A_23_P141863	ZNF544	7.48546	7.12394	4.05922	0.000108094	0.0714166
1345	A_23_P141960	SERTAD3	8.78396	9.1331	-3.26033	0.00157968	-0.0562332
1346	A_23_P141992	HSD11B1L	6.8312	6.98943	-2.31266	0.0234758	-0.033035
1347	A_23_P142013	XAB2	6.96455	7.08908	-2.07813	0.040999	-0.0255667
1348	A_23_P142037	RFX1	6.01746	6.18393	-6.0884	2.83175e-08	-0.0393682
1349	A_23_P142045	PRDX2	9.76459	10.4578	-4.54201	1.95276e-05	-0.0989411
1350	A_23_P142055	C19orf38	9.93044	10.6757	-4.02326	0.00012057	-0.104408
1351	A_23_P142075	ACP5	13.3079	11.3968	4.06757	0.000105964	0.223657
1352	A_23_P14216	CCDC169	5.52706	5.61585	-2.85256	0.00597769	-0.0229926
1353	A_23_P142174	FOXA3	6.34659	6.20696	2.90124	0.00497758	0.032096
1354	A_23_P142197		7.11862	7.30206	-2.33295	0.0230075	-0.0367056
1355	A_23_P142239	YIF1B	6.25855	6.07703	2.52385	0.0134152	0.0424623
1356	A_23_P142255	SHD	7.40877	7.88173	-4.79103	6.84389e-06	-0.0892777
1357	A_23_P142272	PAF1	9.37288	9.67398	-3.35577	0.00121558	-0.0456174
1358	A_23_P142304	MKNK2	9.12657	9.85039	-6.5532	3.67765e-09	-0.110108
1359	A_23_P142310	MKNK2	15.1701	15.7167	-5.43599	4.75328e-07	-0.0510667
1360	A_23_P142325	FZR1	8.69693	9.15791	-2.32518	0.0223419	-0.0745129
1361	A_23_P142333	FZR1	6.85708	7.26474	-4.01195	0.000136158	-0.0833159
1362	A_23_P142335	PSG2	5.77461	5.95322	-5.63455	2.06633e-07	-0.0439462
1363	A_23_P142345	PRTN3	6.24248	6.51486	-3.43042	0.000980848	-0.0616144
1364	A_23_P142455	SIRT2	9.22849	9.58156	-3.4466	0.000888084	-0.0541656
1365	A_23_P142506	GADD45B	10.7221	11.7897	-4.34153	3.75622e-05	-0.136942
1366	A_23_P142560	ZEB2	11.4889	11.2996	2.19125	0.0313152	0.0239651
1367	A_23_P142634	METTL5	10.2466	9.90126	2.57305	0.0117634	0.0494632
1368	A_23_P142671	ZNF513	9.71091	9.32246	4.59955	1.7073e-05	0.0588952
1369	A_23_P142688	FAM134A	9.41511	9.74368	-2.97082	0.00384038	-0.0494889
1370	A_23_P142738	TMEM178	5.49482	5.60922	-3.74353	0.000415692	-0.0297293
1371	A_23_P142796	LIMS2	7.37506	7.50578	-2.11737	0.0382036	-0.0253473
1372	A_23_P14284	VTI1B	12.5139	12.2569	2.12649	0.0379073	0.0299423
1373	A_23_P142861	AQP12A	5.77224	5.8235	-2.29111	0.0255236	-0.0127561
1374	A_23_P142918	C2orf69	7.32608	7.57053	-4.38785	3.42221e-05	-0.0473535
1375	A_23_P14295	C14orf162	6.10364	6.20351	-2.30209	0.0240772	-0.0234141
1376	A_23_P142969	ZNF2	6.57116	6.43671	2.30545	0.0236434	0.0298257
1377	A_23_P142974	ARHGAP25	14.4389	14.7711	-2.2699	0.0268381	-0.0328192
1378	A_23_P142994	RBM45	9.88428	9.55068	2.85001	0.00584818	0.0495328
1379	A_23_P143016	ARID5A	12.3373	12.5789	-2.95932	0.00432408	-0.0279789
1380	A_23_P14302	LINC00341	11.2148	11.0405	2.03172	0.0463006	0.0226006
1381	A_23_P143047	ATP6V1E2	8.20663	7.98875	2.4927	0.0147046	0.03882
1382	A_23_P143089	MPV17	8.91139	8.63673	2.13349	0.0371705	0.0451642
1383	A_23_P143102		7.08534	6.93034	2.55648	0.0130516	0.0319129
1384	A_23_P143127	EML4	12.8064	12.4495	2.68411	0.00875385	0.040776
1385	A_23_P143147	TCFL5	9.11598	8.88456	2.5065	0.014783	0.0370972
1386	A_23_P143173	SLA2	8.82527	9.14607	-2.18095	0.033154	-0.0515123
1387	A_23_P143178	LBP	5.50816	5.61187	-3.8969	0.000190815	-0.0269104
1388	A_23_P143190	MYBL2	6.83237	7.09913	-4.38019	3.41484e-05	-0.0552554
1389	A_23_P143242	CEBPB	10.7987	11.2586	-2.05745	0.0427573	-0.0601635
1390	A_23_P143274	NRSN2	5.62381	5.7074	-2.99928	0.0041354	-0.0212871
1391	A_23_P143316	PRND	5.82984	5.7372	2.32519	0.0238565	0.0231111
1392	A_23_P143331	BMP2	5.67398	5.99403	-3.46221	0.000877158	-0.0791644
1393	A_23_P143356	RALGAPA2	8.62372	8.89687	-3.87657	0.000222915	-0.0449877
1394	A_23_P143374	NINL	7.9785	7.60404	2.82742	0.0060544	0.0693519
1395	A_23_P14340	KIAA0391	8.12053	8.39798	-2.34151	0.0231064	-0.0484677
1396	A_23_P143414	ROMO1	11.7515	11.3179	5.77802	1.12157e-07	0.0542358
1397	A_23_P143446	MRPL39	9.49753	9.08415	3.2047	0.00195497	0.0642019
1398	A_23_P143474	ATP5O	14.2251	13.7304	3.77729	0.000286627	0.0510586
1399	A_23_P143484	PIGP	9.07379	8.69862	4.15083	8.94142e-05	0.0609196
1400	A_23_P14351	AKAP6	5.47934	5.43813	2.20421	0.031096	0.0108906
1401	A_23_P143512	HSF2BP	5.52301	5.58379	-2.37907	0.0199758	-0.0157901
1402	A_23_P143514	SSR4P1	7.10491	6.70836	5.31871	7.73858e-07	0.0828573
1403	A_23_P143535	WDR4	6.88704	6.75527	2.0088	0.0480583	0.02787
1404	A_23_P143559	CLTCL1	6.725	7.04764	-3.61419	0.00049967	-0.067607
1405	A_23_P143569	DGCR6L	9.94243	10.1158	-2.09061	0.0402462	-0.0249328
1406	A_23_P143621	CRYBB1	6.04789	5.78472	3.45133	0.00134078	0.0641843
1407	A_23_P143643	ASCC2	8.92412	9.42917	-3.02917	0.0034877	-0.0794217
1408	A_23_P143662	PISD	9.63831	10.1347	-2.52912	0.0133547	-0.0724499
1409	A_23_P143673	RASD2	6.15581	5.96793	3.60799	0.000610938	0.0447181
1410	A_23_P143676		10.7456	10.5542	2.60499	0.010967	0.0259334
1411	A_23_P14369	ZFHX2	8.40049	8.01836	3.31532	0.00145902	0.0671656
1412	A_23_P143694	SOX10	5.62769	5.75361	-4.17709	6.97526e-05	-0.031923
1413	A_23_P143713	APOBEC3G	11.1897	10.8404	2.54972	0.0127064	0.0457489
1414	A_23_P143720	GRAP2	7.5157	7.69189	-2.71298	0.0081887	-0.0334298
1415	A_23_P143774	MOV10L1	5.5781	5.7819	-6.50974	4.55733e-09	-0.0517701
1416	A_23_P143817	MYLK	7.84324	8.70896	-2.82995	0.00600634	-0.151051
1417	A_23_P143867	TMF1	8.80379	8.64101	1.99704	0.0491583	0.0269239
1418	A_23_P143885	ARHGEF3	10.6691	10.3208	2.20851	0.030345	0.0478815
1419	A_23_P14389	ACIN1	9.06483	9.44847	-4.35331	3.63166e-05	-0.0597998
1420	A_23_P143902	P2RY12	6.03433	6.27862	-3.55142	0.0006173	-0.0572522
1421	A_23_P143906	MLF1	6.31072	6.62218	-2.50386	0.0145902	-0.0695022
1422	A_23_P143926	ULK4	7.24064	7.36821	-2.27258	0.0254894	-0.0251972
1423	A_23_P143935	PIGZ	7.70599	7.42637	2.61307	0.0111564	0.0533236
1424	A_23_P143958	RPL22L1	12.9268	12.3614	3.49383	0.000851303	0.0645153
1425	A_23_P143964	SH3BP5	10.5518	10.9238	-3.07131	0.00309488	-0.0499842
1426	A_23_P143981	FBLN2	6.25736	6.60348	-4.11274	9.10539e-05	-0.0776715
1427	A_23_P143987	ATG7	9.75406	9.48123	3.3424	0.00126103	0.0409289
1428	A_23_P144054	PRKCD	12.3148	12.649	-3.13335	0.00234564	-0.0386218
1429	A_23_P144113	GNAI2	10.7317	11.0581	-2.48525	0.0151526	-0.0432305
1430	A_23_P144126	FETUB	5.49482	5.58922	-3.08596	0.00309982	-0.024576
1431	A_23_P14414	EDDM3B	5.53138	5.61105	-2.15314	0.0341605	-0.0206304
1432	A_23_P144145	DCUN1D1	9.63245	9.40424	2.19537	0.0318816	0.0345913
1433	A_23_P144165	DZIP3	9.03994	8.69976	4.07513	0.00010005	0.0553369
1434	A_23_P144274	JAKMIP1	8.73043	9.51944	-5.06136	2.76506e-06	-0.124824
1435	A_23_P144337	CCRN4L	5.67647	5.79366	-3.23797	0.00177811	-0.0294812
1436	A_23_P144384	GALNT7	9.71011	9.25961	4.30748	4.39175e-05	0.0685365
1437	A_23_P144458	CAMK2D	7.37732	7.81006	-4.8382	5.47305e-06	-0.0822355
1438	A_23_P144476	SPRY1	6.01292	6.14165	-2.11119	0.0375882	-0.0305617
1439	A_23_P144497	RPS3A	16.1334	15.7675	2.6462	0.00962857	0.0330912
1440	A_23_P144531	ALPK1	16.562	15.8449	4.02404	0.000127158	0.0638607
1441	A_23_P144639	TMCO6	9.78163	9.62966	2.02249	0.0463326	0.0225901
1442	A_23_P144668	CMBL	6.6753	6.19826	4.47618	2.35478e-05	0.106969
1443	A_23_P144704		7.09551	6.55072	3.5582	0.000629716	0.115255
1444	A_23_P14473	CNIH	10.7026	10.5225	2.11039	0.0384155	0.0244886
1445	A_23_P144911	EGFLAM	5.68007	5.76007	-2.5285	0.0138022	-0.0201767
1446	A_23_P14493	DNAAF2	9.2813	8.9279	2.78404	0.00677803	0.0560061
1447	A_23_P144944	SMAD5	6.9786	6.79126	3.57352	0.000571403	0.0392578
1448	A_23_P144980	PIK3R1	7.36835	7.85267	-4.39452	3.09118e-05	-0.0918423
1449	A_23_P145	HMGCL	9.69105	9.38508	3.71006	0.0003997	0.0462838
1450	A_23_P145068	MTO1	9.57261	9.31039	2.42832	0.0177749	0.0400706
1451	A_23_P145074	PNRC1	14.582	14.8502	-3.32701	0.00132711	-0.026303
1452	A_23_P145096	PLA2G7	12.1629	11.1385	2.41973	0.0187128	0.126935
1453	A_23_P145114	GCLC	9.36201	8.88025	2.01023	0.0492324	0.0762193
1454	A_23_P145146	PDCD2	10.9644	10.7484	2.32799	0.0227112	0.028704
1455	A_23_P145159	DNAH8	5.47451	5.57896	-3.39613	0.00107976	-0.0272688
1456	A_23_P1452	NPFFR1	5.9292	6.11351	-5.79437	1.27727e-07	-0.044164
1457	A_23_P145204	HFE	6.12031	5.88473	2.40501	0.0209675	0.056628
1458	A_23_P145218		8.354	8.65443	-3.9466	0.000192341	-0.0509709
1459	A_23_P145244	ZNF187	8.70106	8.44265	2.84599	0.0055736	0.0434953
1460	A_23_P145247	ZNF187	8.60836	8.41322	2.47401	0.0152921	0.0330807
1461	A_23_P145264	HLA-F	16.2527	16.558	-4.23507	5.65856e-05	-0.0268508
1462	A_23_P145289	GNL1	10.1388	10.3399	-2.18508	0.0328369	-0.0283361
1463	A_23_P145336		13.425	12.8346	2.5011	0.0153644	0.0648759
1464	A_23_P14543	ALKBH1	7.50116	7.71445	-2.2489	0.0272485	-0.0404507
1465	A_23_P145437	PHIP	13.0668	13.1805	-2.02715	0.0472173	-0.0124908
1466	A_23_P145507	EYA4	5.61	5.50661	3.55185	0.000634039	0.0268381
1467	A_23_P145529	PKIB	6.62706	6.19421	3.09656	0.0027351	0.0974492
1468	A_23_P145569	SLC22A1	6.88064	7.10787	-2.46876	0.0157344	-0.0468751
1469	A_23_P145584	UBE2H	8.30412	8.56194	-2.10184	0.0385385	-0.0441104
1470	A_23_P145606	CHRM2	5.75975	5.82053	-2.3568	0.0212586	-0.0151435
1471	A_23_P145657	STAG3	10.0432	9.5489	3.87426	0.0002187	0.0728159
1472	A_23_P145718	AOAH	10.8283	11.1332	-2.94164	0.00437547	-0.0400712
1473	A_23_P145761	ARL4A	7.27881	7.52006	-2.04325	0.0440381	-0.0470429
1474	A_23_P145777	NDUFA4	12.7029	12.3086	3.18154	0.00201941	0.045485
1475	A_23_P145786	MLXIPL	8.10044	7.19329	2.94646	0.00451767	0.171348
1476	A_23_P145824	PPP1R9A	6.27163	6.68946	-5.64503	2.5552e-07	-0.0930502
1477	A_23_P145844	MET	5.69172	5.74733	-2.02381	0.0474623	-0.014027
1478	A_23_P145865	ADAP1	7.6228	7.77983	-2.09914	0.0388271	-0.0294173
1479	A_23_P145889	CDK14	7.27162	7.57237	-2.01767	0.0482136	-0.058469
1480	A_23_P145895	TP53TG1	10.2037	9.50729	8.34265	1.0601e-12	0.101993
1481	A_23_P145995	GPR37	5.80897	6.16168	-4.48404	2.92485e-05	-0.0850421
1482	A_23_P146058	ATP6V1C1	11.4348	10.7587	4.87505	4.75702e-06	0.0879241
1483	A_23_P146066	SPAG1	5.6316	5.80921	-4.92127	4.19261e-06	-0.0447975
1484	A_23_P146077	ZNF395	10.7164	10.9153	-2.03552	0.0454307	-0.0265381
1485	A_23_P1461	OPTN	12.2345	12.6186	-2.60549	0.0109489	-0.0445942
1486	A_23_P146111	NIPAL2	5.79771	5.89855	-2.35271	0.0214037	-0.0248778
1487	A_23_P14612	FGF7	6.68841	6.38277	2.38608	0.0194076	0.067482
1488	A_23_P146125	KCNV1	5.58416	5.51521	2.28027	0.0275272	0.0179258
1489	A_23_P146172		5.81539	6.09455	-4.10391	9.09243e-05	-0.0676434
1490	A_23_P146209	RNF170	8.30624	7.93706	3.13999	0.0025514	0.0655916
1491	A_23_P146233	LPL	7.72424	7.00926	2.34538	0.023248	0.14013
1492	A_23_P146237	XPO7	7.3922	7.56631	-2.03357	0.0453997	-0.0335868
1493	A_23_P146284	SQLE	10.1865	9.35423	4.52506	1.88417e-05	0.122972
1494	A_23_P146294	EFCAB1	5.47474	5.58679	-4.07995	9.81033e-05	-0.0292294
1495	A_23_P146325	ASAP1-IT1	8.55586	8.95542	-2.87098	0.00518807	-0.0658475
1496	A_23_P146354	POMT1	11.0141	10.8393	2.39667	0.0192822	0.0230797
1497	A_23_P14636	MFAP1	10.8451	10.6603	2.0297	0.0454143	0.0247925
1498	A_23_P146367	C9orf89	14.0363	14.3383	-2.44259	0.0165592	-0.0307087
1499	A_23_P146468	VAV2	5.70776	5.76797	-2.11644	0.0371601	-0.0151379
1500	A_23_P146479	SURF2	9.94295	10.0983	-2.61474	0.0112739	-0.0223602
1501	A_23_P146486	2001-12-01	5.49149	5.5883	-3.53014	0.000742248	-0.0252115
1502	A_23_P14649	ANP32A-IT1	15.1427	14.4425	3.85506	0.000240913	0.0682963
1503	A_23_P146497	PPP1R26	8.31577	7.99211	3.28281	0.00185056	0.0572739
1504	A_23_P146512	GOLM1	6.26272	6.71278	-5.06487	2.35946e-06	-0.100122
1505	A_23_P146551	MOB3B	6.4988	6.31559	2.28348	0.0265112	0.0412542
1506	A_23_P146554	PTGDS	9.76414	10.9271	-4.37466	4.01366e-05	-0.162344
1507	A_23_P146572	NPDC1	9.30192	9.80374	-4.07773	0.000110703	-0.0758041
1508	A_23_P146631	ZER1	7.70777	8.56271	-5.21354	1.83676e-06	-0.151755
1509	A_23_P146654	BAG1	13.348	14.1177	-4.39398	3.83204e-05	-0.0808862
1510	A_23_P14667	SLC28A1	5.67995	5.82613	-5.82026	9.59061e-08	-0.0366602
1511	A_23_P146728	ALG2	9.34695	8.99727	2.53561	0.0137055	0.0550083
1512	A_23_P146830	SLC25A10	5.85388	5.93656	-2.14888	0.0352452	-0.0202325
1513	A_23_P146946	CST6	8.52826	7.21719	5.6289	2.11985e-07	0.240813
1514	A_23_P146981		9.32433	8.67216	4.6693	1.08534e-05	0.104609
1515	A_23_P146997	TXLNG	7.61814	7.99666	-3.68623	0.000390959	-0.0699597
1516	A_23_P14708	ZNF280D	8.49601	8.1356	3.24042	0.001685	0.0625352
1517	A_23_P147098	MTPN	12.7111	13.3982	-4.05955	0.000114079	-0.075958
1518	A_23_P147106	C9orf167	12.4032	12.006	3.14856	0.00223363	0.0469558
1519	A_23_P147166	CACNA2D3	7.20113	7.57999	-2.28518	0.0251939	-0.0739718
1520	A_23_P147245	OSBPL10	6.93107	7.47781	-5.27469	1.20201e-06	-0.109538
1521	A_23_P147277	TSEN54	11.936	12.2819	-4.20577	8.43615e-05	-0.0412199
1522	A_23_P147296	NFU1	9.9359	9.55112	3.7219	0.000347621	0.0569811
1523	A_23_P1473	PRF1	10.1582	10.9667	-3.92008	0.000179671	-0.110488
1524	A_23_P147314	PCDH11Y	5.68469	5.53149	2.7361	0.00957383	0.0394131
1525	A_23_P147331	SERINC2	6.07718	5.90901	2.75779	0.0083372	0.0404859
1526	A_23_P14734	RPS27L	14.3403	11.6407	12.7725	1.02001e-20	0.300901
1527	A_23_P147383	GPAA1	8.63242	8.29401	4.52205	1.99655e-05	0.0576952
1528	A_23_P147388	KIF13B	11.4715	11.3072	2.29065	0.0251349	0.0208151
1529	A_23_P147404		9.87844	10.4831	-3.74289	0.000340341	-0.0857063
1530	A_23_P147431	LYN	13.2023	13.8704	-3.9397	0.000163342	-0.0712288
1531	A_23_P147479	DNAJC6	5.51405	5.46394	2.48771	0.0147725	0.0131717
1532	A_23_P147495	BCORL1	8.69704	9.07236	-2.89448	0.00495321	-0.0609534
1533	A_23_P147514	RHBDD1	8.96206	8.59482	2.88616	0.00496464	0.0603624
1534	A_23_P147563	PPM1L	5.49391	5.5975	-3.53752	0.000691895	-0.0269498
1535	A_23_P147578		7.9013	7.63478	2.17672	0.0325465	0.0495026
1536	A_23_P147647	SGCD	5.61042	5.73579	-2.96054	0.00396471	-0.031884
1537	A_23_P147665	OLFML1	6.10335	6.26516	-3.04118	0.00312602	-0.0377511
1538	A_23_P147782	SCRT1	5.72363	5.84976	-3.73418	0.000340134	-0.0314461
1539	A_23_P147805	UPP1	10.4345	10.8774	-3.29792	0.00143129	-0.0599845
1540	A_23_P147822	EPS8L2	7.12904	7.25814	-2.30925	0.0238899	-0.0258931
1541	A_23_P147826	RAP2C	8.45754	8.74286	-2.38155	0.0193962	-0.0478682
1542	A_23_P147869	KIAA1109	8.76064	9.04784	-2.20728	0.0304591	-0.0465371
1543	A_23_P147900	POU6F2	5.80048	5.87459	-2.15419	0.0339928	-0.0183168
1544	A_23_P147918	S100A16	5.88244	6.0339	-3.76014	0.000307933	-0.0366744
1545	A_23_P147950	HGSNAT	7.62459	7.41587	3.29675	0.00159655	0.0400444
1546	A_23_P14798	NEO1	7.3962	7.72235	-3.23829	0.0017185	-0.062256
1547	A_23_P147995	PICALM	10.0909	10.3754	-2.68414	0.00878751	-0.0401012
1548	A_23_P148015	AXIN2	7.89722	8.30811	-4.54168	2.1489e-05	-0.0731747
1549	A_23_P148057	ZDHHC9	6.90612	7.04017	-2.26267	0.0261389	-0.027735
1550	A_23_P148121	EHBP1L1	11.9988	11.6608	2.49808	0.0154748	0.0412207
1551	A_23_P148150	COBRA1	10.6301	10.4595	2.2583	0.0264349	0.0233455
1552	A_23_P148175	FRMD4B	6.96136	7.30315	-3.12499	0.00241355	-0.0691507
1553	A_23_P148255	MAGEA2B	5.50722	5.58212	-2.64536	0.00991617	-0.0194887
1554	A_23_P148292	RS1	5.64362	5.77236	-2.71108	0.00822514	-0.0325386
1555	A_23_P148308	RBM3	11.5858	11.8412	-2.53362	0.0130682	-0.0314578
1556	A_23_P148327	CACNA1F	5.93387	6.09626	-5.51979	3.35474e-07	-0.0389492
1557	A_23_P148345	RNF128	5.62582	5.51052	2.42547	0.0199585	0.0298731
1558	A_23_P148439		7.36387	7.5814	-2.48873	0.0152738	-0.0419994
1559	A_23_P148446	UBE2A	11.2587	11.4467	-3.17784	0.00249995	-0.0238994
1560	A_23_P14845	ADAL	6.28119	5.99881	4.65002	2.35516e-05	0.0663629
1561	A_23_P148463	CUL4B	9.93811	10.259	-3.78765	0.000278397	-0.045847
1562	A_23_P148475	KIF4A	5.66224	5.84951	-5.65392	2.02631e-07	-0.0469448
1563	A_23_P148484	RLIM	9.10238	9.29577	-2.2476	0.0272518	-0.0303305
1564	A_23_P148519	FAM156A	11.4959	11.3003	2.76131	0.00762964	0.0247561
1565	A_23_P148546	NAA10	9.4655	9.59946	-2.1626	0.0342943	-0.0202753
1566	A_23_P148568	NXF2	5.60766	5.74513	-3.676	0.000408885	-0.0349396
1567	A_23_P148600	INE1	7.22001	6.70397	2.94774	0.00426564	0.106984
1568	A_23_P148602	INE1	14.9785	13.6383	4.28013	5.09989e-05	0.135228
1569	A_23_P148609	PLAC1	5.574	5.6934	-3.97186	0.0001541	-0.0305778
1570	A_23_P148737	MYBPH	8.71027	9.23565	-2.06507	0.0427933	-0.0844958
1571	A_23_P148785	SFT2D2	8.72677	8.43064	3.24233	0.00171054	0.0498058
1572	A_23_P148821	DPH5	9.89757	9.66574	2.02526	0.0460326	0.0341947
1573	A_23_P148852		6.50747	6.32554	2.60794	0.0113796	0.0409077
1574	A_23_P14886	GNPTG	12.3277	11.9447	4.73407	1.6058e-05	0.0455303
1575	A_23_P148916	OSBPL9	10.6163	10.9465	-4.1311	8.44975e-05	-0.044189
1576	A_23_P148919	CPT2	9.78629	9.4663	3.16736	0.00240486	0.0479613
1577	A_23_P148959	TM2D1	11.3663	11.0873	2.75467	0.00734288	0.0358612
1578	A_23_P148969	LRRC40	8.98115	8.47426	3.726	0.000370384	0.0838126
1579	A_23_P148984	DARS2	7.36268	6.93389	3.26145	0.00172229	0.0865641
1580	A_23_P149019	BAI2	5.81184	6.0062	-2.95944	0.00402666	-0.0474564
1581	A_23_P149075	MAP7D1	13.6286	13.8282	-3.14953	0.00223179	-0.0209714
1582	A_23_P149121	DIRAS3	5.43077	5.52624	-3.8977	0.000189274	-0.0251417
1583	A_23_P14915	CSNK2A2	7.80512	7.95835	-2.48571	0.0148798	-0.0280477
1584	A_23_P149171	FAM63A	7.05727	7.47575	-2.77107	0.0068903	-0.0831072
1585	A_23_P149221	HECTD3	7.94657	7.57406	5.05252	2.5562e-06	0.0692648
1586	A_23_P149259	TMEM79	9.62214	9.30204	3.87213	0.000209479	0.0488104
1587	A_23_P149270		5.47597	5.55354	-2.97546	0.00380715	-0.0202926
1588	A_23_P149281	EPHA2	5.58833	5.73179	-3.86989	0.000208589	-0.0365687
1589	A_23_P149368	FCRL1	6.84658	7.28807	-4.23023	6.17588e-05	-0.0901545
1590	A_23_P149375	THEM4	8.90658	8.64176	2.45059	0.0162599	0.0435471
1591	A_23_P14939	TXNDC11	9.15682	9.63453	-3.35378	0.00118215	-0.0733685
1592	A_23_P149390	CGN	5.76899	5.84036	-1.99388	0.0493244	-0.0177372
1593	A_23_P149441	LINC00328	7.09249	6.85008	2.13644	0.0355266	0.0501722
1594	A_23_P149448	HES4	9.68889	9.99879	-2.15334	0.0346001	-0.045423
1595	A_23_P149496	XKR8	12.117	12.6109	-4.18936	6.62368e-05	-0.057632
1596	A_23_P149626	PLEKHG5	7.5293	7.27799	2.94053	0.00459783	0.0489759
1597	A_23_P149664	TMEM183B	10.4084	10.9135	-4.20989	6.16283e-05	-0.068368
1598	A_23_P149695	ATP1A1OS	6.70315	6.49817	3.17647	0.00206721	0.0448043
1599	A_23_P149724	NUCKS1	11.793	11.144	5.59145	3.02141e-07	0.0816633
1600	A_23_P149749	GPR88	5.7423	5.58533	2.17834	0.0358655	0.0399878
1601	A_23_P14975	C16orf48	10.1484	9.74889	2.48499	0.0153751	0.0579366
1602	A_23_P149775	ARHGAP12	10.6501	10.4138	2.23302	0.0280861	0.0323756
1603	A_23_P149812	RSU1	6.63141	6.88065	-2.56038	0.0126935	-0.0532304
1604	A_23_P149818	UPF2	8.19542	8.50256	-3.2643	0.00162016	-0.0530804
1605	A_23_P149852	LZTS2	9.35151	9.54066	-2.30379	0.0239997	-0.0288889
1606	A_23_P149938		9.00546	8.68416	2.61023	0.0111938	0.0524136
1607	A_23_P149946	CDHR1	6.14585	6.29363	-3.08877	0.002688	-0.0342801
1608	A_23_P149975	FAM107B	12.6628	12.9992	-3.76848	0.00029684	-0.0378319
1609	A_23_P149998	PBLD	6.5117	6.64015	-2.02416	0.0461797	-0.028182
1610	A_23_P150009	ZDHHC16	8.53551	8.23809	3.55798	0.000602505	0.0511668
1611	A_23_P150018	DUSP5	8.18864	8.83861	-3.75395	0.000311465	-0.110195
1612	A_23_P150053	ACTA2	9.17507	7.63415	10.0837	2.27921e-15	0.265252
1613	A_23_P150057	MMRN2	8.67306	8.47492	2.12624	0.0367898	0.0333417
1614	A_23_P150069	ANKRD16	7.09238	7.31059	-4.25267	5.21895e-05	-0.0437182
1615	A_23_P150207	BAD	10.6466	10.8001	-2.03976	0.0444558	-0.0206404
1616	A_23_P150249	CCDC85B	9.85591	10.3526	-5.46926	4.14543e-07	-0.070927
1617	A_23_P150255	RBM14	11.893	11.3709	5.36206	6.47482e-07	0.0647597
1618	A_23_P150267	BBS1	7.47018	7.24538	4.55142	1.81882e-05	0.0440815
1619	A_23_P150286	PSMA1	12.3792	12.1533	3.66888	0.000422003	0.0265721
1620	A_23_P150343	SLN	5.47834	5.57868	-3.52747	0.000714196	-0.026186
1621	A_23_P150350	C11orf1	7.49702	7.22303	2.72091	0.00909069	0.0537136
1622	A_23_P150379	MPZL2	6.60683	7.04502	-5.06887	2.25766e-06	-0.0926445
1623	A_23_P150394	FXYD6	7.35771	7.56093	-2.19394	0.0308609	-0.0393068
1624	A_23_P150403	VPS11	9.98245	10.2399	-2.36544	0.0213432	-0.0367384
1625	A_23_P15045	E4F1	10.1705	10.3905	-2.9585	0.00450375	-0.0308802
1626	A_23_P150467	OR5I1	5.45775	5.5612	-3.68333	0.000420442	-0.027091
1627	A_23_P1505	LRP5	6.54846	6.00406	4.04383	0.000243446	0.125219
1628	A_23_P150510	MED19	10.3694	9.9943	5.56354	2.74946e-07	0.0531528
1629	A_23_P150547	PGA3	8.28366	7.67691	3.94514	0.000164082	0.109741
1630	A_23_P15055	HBM	9.36848	11.1395	-3.18722	0.00198375	-0.249801
1631	A_23_P150609	IGF2	5.95197	6.45541	-2.74642	0.00783024	-0.117144
1632	A_23_P150667	KIF18A	5.70038	5.88397	-3.34991	0.00146147	-0.0457314
1633	A_23_P150718	RHOG	12.6483	12.873	-2.24644	0.0274317	-0.0254024
1634	A_23_P15073	JMJD8	8.854	8.60138	3.63752	0.000575218	0.0417613
1635	A_23_P150746	DKFZp547G183	7.53851	7.21353	3.76155	0.000302213	0.0635745
1636	A_23_P150768	SLCO2B1	7.71405	6.30802	3.30566	0.00166725	0.290301
1637	A_23_P150789	PRSS23	7.27633	8.20299	-5.42537	5.30019e-07	-0.172938
1638	A_23_P150807	PPFIBP2	9.40805	9.56654	-2.10455	0.0392193	-0.0241019
1639	A_23_P150857	SUOX	7.679	7.44292	3.21277	0.00194684	0.0450501
1640	A_23_P15090	DNAJA2	9.5507	9.92273	-3.85689	0.000249869	-0.0551293
1641	A_23_P150903	FAR2	6.6965	7.73113	-7.31554	3.86929e-10	-0.207273
1642	A_23_P150919	ORAI1	17.3637	16.9606	5.88931	7.23125e-08	0.0338911
1643	A_23_P150931	LMBR1L	10.7959	10.4467	4.11299	8.84688e-05	0.0474308
1644	A_23_P150935	TROAP	7.27528	7.46983	-2.88059	0.00519011	-0.0380728
1645	A_23_P150950	ZFC3H1	10.337	10.541	-2.59718	0.0113877	-0.0281928
1646	A_23_P150955	BEST3	5.59427	5.44004	2.10329	0.043123	0.0403342
1647	A_23_P15101	TMC5	5.56137	6.00831	-3.91246	0.000213758	-0.111521
1648	A_23_P151027	KIAA0528	8.35372	8.53792	-2.60304	0.011234	-0.0314651
1649	A_23_P151066		13.6097	13.1414	3.9704	0.000155055	0.0505123
1650	A_23_P15108	YPEL3	11.1076	11.7274	-3.74713	0.000345284	-0.078335
1651	A_23_P151133	TSPAN9	5.64227	5.98329	-5.38319	8.19015e-07	-0.0846633
1652	A_23_P151150	FOXM1	6.16971	6.35003	-4.5226	1.87745e-05	-0.0415607
1653	A_23_P151159	TCHP	8.0796	8.33069	-2.70992	0.00819027	-0.0441525
1654	A_23_P151166	HVCN1	10.7146	10.4353	2.07346	0.0412755	0.0380938
1655	A_23_P151179	C12orf43	7.42	7.239	3.15981	0.0022472	0.035628
1656	A_23_P151198	PDAP1	10.1329	9.23661	4.79455	6.62656e-06	0.133615
1657	A_23_P151267	LIMA1	8.26186	7.91793	3.19467	0.00199704	0.0613435
1658	A_23_P151280	C12orf62	13.4182	13.1648	2.10664	0.0384332	0.0275025
1659	A_23_P151294	IFNG	6.65473	7.62772	-3.94848	0.000171458	-0.196871
1660	A_23_P151321	RPL6	15.2889	14.9125	2.96122	0.00398896	0.03596
1661	A_23_P151337	DLEU1	7.29434	7.47974	-3.19568	0.00195095	-0.0362106
1662	A_23_P151361		5.67871	5.84375	-4.03346	0.0001183	-0.0413304
1663	A_23_P151368	N6AMT2	7.63034	7.37303	3.31323	0.00133513	0.0494893
1664	A_23_P151394	TM9SF2	12.1525	11.891	3.42044	0.00109923	0.0313812
1665	A_23_P151405	CKAP2	9.01516	8.81453	2.50812	0.0144724	0.0324699
1666	A_23_P151415	KATNAL1	7.33698	7.57585	-3.51887	0.000708642	-0.0462224
1667	A_23_P151426	FOXO1	12.8335	13.1952	-5.30849	1.01131e-06	-0.040103
1668	A_23_P151529	C14orf132	7.56919	7.25829	2.32751	0.0222125	0.0605082
1669	A_23_P151544	DDX24	8.34033	8.86118	-3.11043	0.00263754	-0.0873932
1670	A_23_P151565	RALGAPA1	10.1139	9.84439	3.16271	0.00216235	0.0389643
1671	A_23_P151598	CPNE6	5.44341	5.54729	-5.03967	3.70165e-06	-0.0272736
1672	A_23_P151614	PSME1	10.0295	10.2538	-3.17628	0.00217839	-0.0319072
1673	A_23_P151624	REM2	6.04687	6.50624	-4.89258	4.49714e-06	-0.105635
1674	A_23_P151662	MAX	9.80704	10.2028	-3.26245	0.00161341	-0.0570757
1675	A_23_P151679	PPM1A	12.1119	12.6124	-3.90598	0.000182572	-0.058414
1676	A_23_P151746	ISCA2	11.7898	11.5427	2.40692	0.0190805	0.03055
1677	A_23_P151805	FBLN5	8.32698	7.78226	2.71252	0.00819346	0.0976037
1678	A_23_P151820	RIN3	11.4482	11.7815	-2.39813	0.0193631	-0.0413996
1679	A_23_P151851	DUOX2	6.18284	5.96014	3.42962	0.000954749	0.0529247
1680	A_23_P1519	PITPNM1	10.2188	9.94986	2.87833	0.00578268	0.0384805
1681	A_23_P151907	PCSK6	6.02553	6.48558	-4.4171	3.7771e-05	-0.106148
1682	A_23_P152028	TRIP4	10.8393	10.4396	4.51273	1.95285e-05	0.0542041
1683	A_23_P152047	SCAMP5	6.3611	6.60006	-2.98371	0.00368373	-0.053202
1684	A_23_P152055	EFTUD1	10.4655	10.2613	2.17457	0.0328692	0.0284292
1685	A_23_P152066	UBR1	10.1722	9.91394	2.41877	0.0176636	0.0370993
1686	A_23_P152082	SPTBN5	7.63431	7.14884	2.95596	0.00414541	0.0947884
1687	A_23_P152107	UBE2I	12.5911	11.8318	4.57393	1.54873e-05	0.0897302
1688	A_23_P152160	SNN	8.90646	9.39593	-2.67708	0.00900599	-0.0771842
1689	A_23_P15218	ZNF768	8.73061	8.14042	5.45011	4.58485e-07	0.100979
1690	A_23_P152181	POLR3E	9.8019	10.0565	-3.30449	0.00141774	-0.0369895
1691	A_23_P152218	E2F4	8.57297	8.8697	-2.55518	0.0124493	-0.0490904
1692	A_23_P15226		5.99329	5.86824	2.48839	0.0169231	0.0304197
1693	A_23_P152272	RNPS1	11.2408	11.6629	-2.49741	0.0146595	-0.0531799
1694	A_23_P1523	RHOD	5.68956	5.61207	2.02851	0.0493674	0.0197852
1695	A_23_P152322	COQ7	7.09749	7.34915	-3.77468	0.000294554	-0.0502672
1696	A_23_P15233		7.41555	7.0337	4.50239	2.02899e-05	0.0762706
1697	A_23_P152356	ZNF200	10.3798	10.1356	2.58335	0.011513	0.0343528
1698	A_23_P152420	KIAA0182	8.90217	9.1579	-2.01192	0.048491	-0.0408592
1699	A_23_P152428	MARVELD3	5.66164	5.56662	3.01543	0.00392929	0.0244194
1700	A_23_P152516	H3F3B	16.0241	16.3068	-3.44463	0.000897084	-0.025233
1701	A_23_P152583	ENGASE	11.0604	10.7817	3.05555	0.00304048	0.0368125
1702	A_23_P152620	TNFSF13	8.96086	9.24838	-2.0415	0.0448738	-0.0455628
1703	A_23_P152655	ICAM2	13.9158	14.1268	-2.73092	0.00764257	-0.0217093
1704	A_23_P15272	ABCC6	7.35938	7.64371	-2.65942	0.00932673	-0.0546871
1705	A_23_P152768	TUBG1	7.24213	7.06353	2.57038	0.0125918	0.0360241
1706	A_23_P152807	RSAD1	10.1464	10.3732	-2.37375	0.0210357	-0.0318965
1707	A_23_P152818	KAT7	8.03345	8.53547	-4.39066	3.10617e-05	-0.0874506
1708	A_23_P152838	CCL5	12.624	13.0087	-2.24997	0.0273326	-0.0433116
1709	A_23_P152876	RAB34	12.3054	12.1123	2.49052	0.0151685	0.0228229
1710	A_23_P152906	ALOX12	6.77481	7.68084	-3.78464	0.000282799	-0.181085
1711	A_23_P152909	ALOX12	6.59681	7.31261	-4.77076	7.65593e-06	-0.148618
1712	A_23_P152926	GP1BA	7.58163	8.47591	-3.4116	0.00104207	-0.16086
1713	A_23_P152949	LRRC46	7.03894	6.66563	5.88523	1.04847e-07	0.0786179
1714	A_23_P152995	SLC6A4	6.15187	6.55007	-4.19152	6.7229e-05	-0.0904842
1715	A_23_P153050	ALKBH5	9.67804	10.0459	-3.03931	0.00317353	-0.0538194
1716	A_23_P153070	BCAS3	7.9194	8.07289	-2.61465	0.0105208	-0.0276953
1717	A_23_P153098	HDHD2	11.1009	10.785	2.07185	0.0420886	0.0416605
1718	A_23_P153146	CDH7	5.6606	5.59946	2.51354	0.0153722	0.0156684
1719	A_23_P153155	GALR1	5.45118	5.5337	-3.09528	0.00300536	-0.0216753
1720	A_23_P153183	CNKSR2	5.86757	5.97846	-3.06227	0.00295066	-0.0270116
1721	A_23_P153185	SERPINB2	10.9617	10.166	2.11613	0.0382599	0.10871
1722	A_23_P153197	TGIF1	9.45191	9.61174	-2.1211	0.0379771	-0.0241906
1723	A_23_P153236	CHMP2A	13.5328	13.6698	-2.23525	0.0280933	-0.0145351
1724	A_23_P15326	TRIM25	8.08889	8.77521	-4.79522	6.79366e-06	-0.117492
1725	A_23_P153301	CEACAM5	5.48009	5.5254	-2.16298	0.033613	-0.0118778
1726	A_23_P153320	ICAM1	10.9054	11.5239	-3.09816	0.00263207	-0.0795831
1727	A_23_P153390	CLEC4G	6.8989	7.54497	-3.9922	0.000135624	-0.129149
1728	A_23_P153418	ISOC2	9.8767	8.85458	4.30888	4.23142e-05	0.157606
1729	A_23_P153441	HOOK2	8.83519	8.1929	5.32321	9.71573e-07	0.108888
1730	A_23_P153510	MED25	7.5069	7.79601	-3.64184	0.000474718	-0.0545197
1731	A_23_P15357	LGALS3BP	7.51331	7.78848	-2.59375	0.0116007	-0.0518928
1732	A_23_P153640	ANKRD27	8.63809	8.99869	-2.81184	0.00661814	-0.0590036
1733	A_23_P153651	FSD1	6.55384	6.71837	-3.07568	0.00290614	-0.0357703
1734	A_23_P153662	LGALS14	5.49783	5.54622	-2.01044	0.0475964	-0.0126435
1735	A_23_P153741	AZU1	6.42847	6.87117	-4.67388	1.30222e-05	-0.0960808
1736	A_23_P153745	IFI30	16.5375	16.2944	2.64953	0.01011	0.0213669
1737	A_23_P153783	USF2	8.57998	8.84493	-2.53161	0.0132724	-0.0438763
1738	A_23_P153827	MLLT1	6.22735	6.46808	-4.16496	7.22228e-05	-0.0547186
1739	A_23_P153855	ZNF492	7.01737	6.68422	3.77962	0.000303954	0.0701718
1740	A_23_P153889	PGLS	11.1895	11.3858	-2.92788	0.00437209	-0.0250885
1741	A_23_P153897	GNG7	8.46711	9.3981	-8.82451	1.10393e-13	-0.1505
1742	A_23_P15394	CD68	12.5508	11.8458	3.24694	0.0019146	0.0834096
1743	A_23_P153941	CAMKMT	5.60515	5.66487	-2.09607	0.0400294	-0.0152907
1744	A_23_P153958	INHBB	5.92191	6.31318	-4.61938	1.35142e-05	-0.0923042
1745	A_23_P153964	INHBB	6.27967	7.18955	-4.90802	4.39171e-06	-0.195213
1746	A_23_P15402	SAT2	13.61	13.4361	2.54682	0.0140016	0.0185556
1747	A_23_P154025	SSB	12.949	12.5817	2.32724	0.0222969	0.0415217
1748	A_23_P154065	TUBA4A	13.9573	14.6278	-5.78287	1.15666e-07	-0.0676892
1749	A_23_P154070	TUBA4A	14.6014	14.8739	-3.34805	0.00124371	-0.0266815
1750	A_23_P154086	BCS1L	10.1741	9.72788	4.8604	5.15815e-06	0.064698
1751	A_23_P154108	DYNC1I2	11.2813	10.8383	3.10264	0.00279578	0.0578003
1752	A_23_P15414	SCARF1	8.79701	9.51435	-4.16896	7.08464e-05	-0.113091
1753	A_23_P154150	GPR1	5.42825	5.49038	-3.21597	0.00196527	-0.0164187
1754	A_23_P154158	MFSD9	7.14547	7.36441	-4.29004	4.69084e-05	-0.0435416
1755	A_23_P154188	SAP130	10.5119	10.7068	-3.13045	0.00285315	-0.0265039
1756	A_23_P154208	NAGK	12.9979	12.7014	2.13177	0.03695	0.0332912
1757	A_23_P154245	GPR35	8.57898	8.36866	2.42078	0.0179088	0.0358102
1758	A_23_P154256	ELMOD3	10.8571	10.7261	2.31927	0.0226732	0.0175161
1759	A_23_P154266	PTCD3	11.0406	10.8154	2.42098	0.0176128	0.0297362
1760	A_23_P154294	DDX11L2	7.57617	7.92373	-2.74203	0.00743987	-0.0647113
1761	A_23_P154330	TXNDC9	10.9546	10.6348	2.76161	0.00715875	0.042744
1762	A_23_P154367	STK17B	10.3264	10.9948	-4.6772	1.37172e-05	-0.0904758
1763	A_23_P154379	NAT8	5.71179	5.8589	-4.39707	3.03101e-05	-0.0366883
1764	A_23_P154426	BCL2L11	6.12609	6.51658	-4.79648	9.80314e-06	-0.0891484
1765	A_23_P154595	C20orf165	5.9861	6.13334	-4.90068	4.27738e-06	-0.0350581
1766	A_23_P154667	FKBP1A	9.45584	9.71894	-2.48866	0.0149149	-0.0395937
1767	A_23_P154675	SNRPB	10.2669	10.4399	-2.50573	0.0144574	-0.0241041
1768	A_23_P154688	SLC4A11	7.27533	6.58351	12.36	1.09284e-18	0.144156
1769	A_23_P154698	CDS2	8.65193	9.0961	-3.86723	0.00022143	-0.0722252
1770	A_23_P154730	ZNF133	11.0583	10.5601	5.09077	2.19433e-06	0.0665088
1771	A_23_P154758	ZNF337	11.008	10.3165	6.9166	1.49739e-09	0.0935999
1772	A_23_P154801	TRPC4AP	9.48244	9.81553	-3.04874	0.00314332	-0.0498091
1773	A_23_P154832	ATP5J	12.1778	11.8273	2.91234	0.0045389	0.0421286
1774	A_23_P154849	OLIG1	10.1939	10.623	-2.40356	0.0183154	-0.059479
1775	A_23_P154855	KCNE1	6.17027	5.97143	2.56495	0.0141351	0.0472578
1776	A_23_P154875	BACE2	7.52255	8.13519	-4.37325	3.39552e-05	-0.112954
1777	A_23_P154962	RIMBP3	9.87923	9.34264	2.94088	0.00419375	0.0805674
1778	A_23_P154986	GGT1	7.98648	8.30246	-2.86903	0.00536138	-0.0559788
1779	A_23_P155049	APOL6	6.49076	6.94832	-3.87379	0.000204596	-0.0982772
1780	A_23_P155052	APOL6	6.28447	6.63711	-4.46241	2.42662e-05	-0.0787649
1781	A_23_P155057	CYTH4	13.6827	13.9556	-2.20784	0.0301404	-0.0285
1782	A_23_P155079	SLC16A8	7.69258	7.48887	2.11749	0.0378199	0.0387192
1783	A_23_P155162	PANX2	7.40912	7.73796	-2.3057	0.0241638	-0.0626507
1784	A_23_P1552	CTSC	9.07017	9.59491	-2.42439	0.0184807	-0.0811406
1785	A_23_P155229	SSR3	9.31013	8.91584	2.49194	0.0153718	0.0624309
1786	A_23_P155257	FOXP1	12.9881	13.1597	-2.37302	0.0202585	-0.0189361
1787	A_23_P155276	CGGBP1	11.5247	12.0847	-7.20266	1.83062e-10	-0.0684505
1788	A_23_P155316	NCBP2	9.81384	9.43483	4.44866	2.73643e-05	0.0568209
1789	A_23_P155332	PCNP	12.0316	11.7061	2.6397	0.0105179	0.0395719
1790	A_23_P155351	BTD	6.53334	6.78458	-2.56945	0.0122466	-0.0544379
1791	A_23_P155376	CRELD1	10.4965	10.2211	2.19072	0.0315435	0.0383567
1792	A_23_P155407	RTP1	5.78834	5.63308	2.23527	0.0316017	0.0392245
1793	A_23_P155425	DUSP7	7.35391	7.72202	-5.6918	1.61446e-07	-0.0704661
1794	A_23_P155463	LRRC2	6.16458	6.62269	-2.35436	0.0207704	-0.103416
1795	A_23_P155477	C3orf18	9.27282	9.04039	2.33461	0.0219403	0.0366237
1796	A_23_P155487	SLC38A3	5.83907	5.95391	-3.1729	0.00207284	-0.0280977
1797	A_23_P155514	AHSG	5.7981	5.88307	-2.60765	0.0113444	-0.0209897
1798	A_23_P155596	FMO3	5.52024	5.57949	-2.29644	0.025037	-0.0154027
1799	A_23_P155601	FMO3	5.46239	5.54743	-3.61688	0.000637074	-0.0222898
1800	A_23_P155632	CD80	5.96665	5.8167	2.12021	0.0369247	0.0367194
1801	A_23_P15564	AMZ2	11.872	11.6341	3.77563	0.000296533	0.029199
1802	A_23_P155660	PPP2R2C	5.91419	5.99591	-2.5158	0.0138098	-0.0197981
1803	A_23_P155666	NAAA	8.94252	9.5027	-3.76946	0.000307191	-0.0876555
1804	A_23_P155804	GNRHR	5.62677	5.49862	2.6261	0.0118227	0.033239
1805	A_23_P155807	ZCCHC4	5.85932	6.05111	-3.23339	0.00176259	-0.0464675
1806	A_23_P155815	NCAPG	6.88192	7.1952	-2.98788	0.00392406	-0.0642232
1807	A_23_P15582	XYLT2	11.8738	11.6629	2.3844	0.0192593	0.0258568
1808	A_23_P155828	TBC1D14	11.4773	11.8597	-2.95439	0.00433774	-0.047284
1809	A_23_P155830	TBC1D14	10.5636	11.1256	-4.06739	0.000102916	-0.0747897
1810	A_23_P155890	NAA11	8.28161	8.58369	-3.348	0.00140225	-0.0516864
1811	A_23_P155979	EGF	5.64152	5.98135	-4.61421	1.78444e-05	-0.0843883
1812	A_23_P15603	MRM1	8.2514	7.72311	3.75005	0.000315284	0.0954569
1813	A_23_P156087	GHR	5.47975	5.55025	-2.8789	0.00525684	-0.0184434
1814	A_23_P156101	TNPO1	9.26264	9.06468	2.0981	0.038931	0.0311675
1815	A_23_P156117	CYFIP2	12.6756	12.8722	-2.38488	0.0192074	-0.0222046
1816	A_23_P15619	PRAC	5.48884	5.58594	-3.29199	0.00165764	-0.0252984
1817	A_23_P156209	ZNF622	10.8228	10.9315	-2.11579	0.0375253	-0.0144182
1818	A_23_P15621	PRAC	13.2362	12.6248	3.15042	0.00229678	0.0682276
1819	A_23_P156261	GLRA1	5.52906	5.62679	-3.14363	0.00296666	-0.0252771
1820	A_23_P156284	DBN1	9.15198	9.68564	-3.16968	0.00254377	-0.081763
1821	A_23_P156310	SKP2	7.34046	7.2423	2.05368	0.0430816	0.019424
1822	A_23_P156327	TGFBI	15.3314	14.3496	5.56929	4.51887e-07	0.095487
1823	A_23_P156425	MAN1A1	6.96449	7.32432	-3.49066	0.000754243	-0.072676
1824	A_23_P156431	MAN1A1	7.49524	8.01736	-4.76013	7.65731e-06	-0.0971517
1825	A_23_P156443	KPNA5	6.35215	6.58288	-2.86321	0.00524764	-0.051473
1826	A_23_P156497	ELOVL5	10.5076	11.0779	-4.9742	3.33318e-06	-0.076263
1827	A_23_P156550	TREML1	8.14505	8.90001	-2.87055	0.00513505	-0.127883
1828	A_23_P156562	CRIP3	6.63315	6.80475	-3.24129	0.00174603	-0.0368488
1829	A_23_P156620	ZNF184	8.04861	7.90119	2.1408	0.035035	0.0266698
1830	A_23_P156632	PGBD1	5.75483	5.62046	2.16684	0.0367096	0.0340875
1831	A_23_P156667	PPP1R10	11.4872	11.1699	3.038	0.00333571	0.0404182
1832	A_23_P156683	LTA	6.58636	6.88745	-3.83213	0.000237706	-0.0644895
1833	A_23_P156697	ABHD16A	8.96082	9.34301	-3.78533	0.000306685	-0.0602557
1834	A_23_P156708	TNXB	7.91549	8.30322	-2.54058	0.0130853	-0.0689919
1835	A_23_P156732	PHF1	10.4759	10.9684	-4.28386	5.03953e-05	-0.0662736
1836	A_23_P156739	C6orf125	9.30349	8.94171	2.30756	0.024239	0.0572222
1837	A_23_P156748	ANKS1A	10.2086	10.372	-2.63324	0.0104497	-0.0229022
1838	A_23_P15678	TEKT1	5.43812	5.50032	-3.01524	0.00367941	-0.0164087
1839	A_23_P156784	MCHR2	5.48432	5.53112	-2.66679	0.00919133	-0.0122588
1840	A_23_P156788	STX11	9.23836	10.5869	-4.92508	4.09492e-06	-0.196566
1841	A_23_P156824	HTR1B	6.15554	6.31931	-3.66093	0.000452148	-0.0378818
1842	A_23_P156826	C6orf105	7.81132	7.38892	2.16242	0.0337564	0.0802046
1843	A_23_P156842	EEF1E1	9.05771	8.72853	2.26205	0.02613	0.0534068
1844	A_23_P156861	RGS17	5.51432	5.60914	-3.10689	0.00262055	-0.024596
1845	A_23_P156907	SOBP	5.77077	5.87118	-2.36935	0.0200792	-0.0248867
1846	A_23_P156919	GPR6	5.984	6.07097	-2.1058	0.039103	-0.0208172
1847	A_23_P15692	GPR172B	7.05508	6.53987	8.14763	2.3677e-12	0.109401
1848	A_23_P156953	IGF2R	10.5149	11.2384	-3.50166	0.000736092	-0.0960108
1849	A_23_P156957	NCOA7	6.35491	6.48922	-2.67722	0.00953475	-0.0301739
1850	A_23_P156970	MEST	6.639	6.81924	-2.25244	0.0268404	-0.038644
1851	A_23_P156977	HUS1	7.30176	7.45026	-2.07404	0.0415212	-0.0290456
1852	A_23_P156993	CNOT4	6.20642	6.43244	-4.4704	2.40352e-05	-0.0516046
1853	A_23_P157022	ZNF786	8.85977	8.56908	2.24205	0.027456	0.0481294
1854	A_23_P157117	CREB5	9.03571	10.1261	-3.38714	0.00107937	-0.16437
1855	A_23_P157128	SKAP2	10.4486	10.8327	-3.65801	0.000430072	-0.0520862
1856	A_23_P15714	NSF	11.5181	10.9914	5.22854	1.14306e-06	0.0675257
1857	A_23_P157196	RPS2P32	14.7803	15.096	-3.54647	0.000627226	-0.0304959
1858	A_23_P157247	TMEM184A	6.55395	6.67561	-2.20726	0.0298831	-0.0265367
1859	A_23_P157268	CLDN12	6.30625	6.1397	2.90649	0.00492565	0.0386131
1860	A_23_P15727	FKBP10	5.92733	5.74535	3.59654	0.000559194	0.0449885
1861	A_23_P157299	AEBP1	7.58189	7.83093	-2.93157	0.0043897	-0.0466255
1862	A_23_P157316	C7orf34	6.6881	7.05418	-4.34084	3.77917e-05	-0.076883
1863	A_23_P15734	KRT9	6.7197	6.86354	-2.78637	0.00681249	-0.030556
1864	A_23_P157352	MRPS33	10.4333	9.93485	3.83575	0.00023695	0.0706236
1865	A_23_P157404	AP1S1	7.20697	6.46347	4.52275	2.08767e-05	0.157083
1866	A_23_P157460	ZNF395	8.33918	8.66346	-3.14221	0.00234099	-0.0550386
1867	A_23_P157495	PPP3CC	10.666	11.0106	-3.33745	0.00143311	-0.0458746
1868	A_23_P1575	TRIM49	6.61802	6.33944	2.64244	0.00995572	0.0620435
1869	A_23_P157527	LRRCC1	6.78642	6.40806	3.98161	0.000141423	0.0827627
1870	A_23_P157620	FAM160B2	10.299	10.1082	2.38616	0.0193762	0.0269709
1871	A_23_P157636	PEBP4	5.48517	5.61343	-4.68016	1.26237e-05	-0.0333465
1872	A_23_P157692		5.58724	5.51521	2.91178	0.00577401	0.01872
1873	A_23_P157715	PPP1R16A	11.9417	11.5042	5.52522	3.49581e-07	0.053853
1874	A_23_P157726	DENND4C	10.1989	10.0414	2.18846	0.0316881	0.0224412
1875	A_23_P157758	KIAA2026	7.58912	7.90373	-3.47306	0.000841752	-0.0586017
1876	A_23_P157795	CTNNAL1	8.80065	9.3722	-4.09019	9.44082e-05	-0.090778
1877	A_23_P157838		7.47216	6.94992	5.14404	1.69406e-06	0.104529
1878	A_23_P157861	REXO4	8.12398	8.36881	-2.23775	0.0285091	-0.0428365
1879	A_23_P157865	TNC	6.11502	5.99679	2.7019	0.00879685	0.0281661
1880	A_23_P157970	INVS	8.06135	7.89426	3.65707	0.000435356	0.0302164
1881	A_23_P15798	KRTAP4-12	6.33526	6.44	-2.48845	0.0151607	-0.0236582
1882	A_23_P158007	ZDHHC12	9.03107	8.79067	3.8104	0.000270038	0.0389242
1883	A_23_P158024	DCTN3	10.1438	10.3687	-2.06201	0.0435814	-0.0316398
1884	A_23_P158053	C9orf16	8.20286	8.59864	-3.90993	0.000188284	-0.067983
1885	A_23_P158059	ASB6	9.57425	9.81077	-3.94604	0.00015969	-0.0352057
1886	A_23_P158083	CDK9	6.87504	7.0515	-3.68189	0.000420219	-0.0365633
1887	A_23_P158096	COL27A1	7.29196	6.95849	3.82733	0.000252025	0.0675322
1888	A_23_P158148	CCT6A	11.7699	11.5064	2.36546	0.0207324	0.0326759
1889	A_23_P158190	LDLRAP1	6.80688	7.05121	-4.42238	2.77485e-05	-0.0508778
1890	A_23_P158239	SHMT2	9.7085	10.13	-3.22471	0.00176547	-0.0613111
1891	A_23_P15829	TOP3A	8.82272	9.06015	-2.39169	0.0193041	-0.0383119
1892	A_23_P158297	BTNL3	6.38547	7.49185	-2.33807	0.0216966	-0.23053
1893	A_23_P158318	ROR2	5.80041	5.88547	-2.08145	0.0410447	-0.0210036
1894	A_23_P15844	BRIP1	5.59372	5.68959	-2.0158	0.0470657	-0.0245191
1895	A_23_P158449	SLC37A3	6.23436	6.52802	-3.39057	0.00115092	-0.0664036
1896	A_23_P158461	RFC1	5.49118	5.59486	-2.91324	0.00522605	-0.0269868
1897	A_23_P158481	CYP2C19	5.54947	5.64232	-3.08997	0.00268999	-0.0239377
1898	A_23_P15857	PPP4R1	8.28525	9.18085	-4.78295	7.27037e-06	-0.148082
1899	A_23_P158593	COL5A1	5.986	5.86394	2.66848	0.00980676	0.0297217
1900	A_23_P158596	AGTRAP	8.61978	8.94099	-3.48891	0.000771807	-0.0527833
1901	A_23_P158662	GPS1	10.1275	10.2853	-2.39795	0.0188721	-0.0222989
1902	A_23_P158725	SLC16A3	15.7322	15.0815	4.19197	6.6234e-05	0.060934
1903	A_23_P158775	UMOD	7.64868	7.48518	2.33728	0.0219732	0.0311735
1904	A_23_P158829	ARRB2	13.7764	14.1471	-3.54336	0.000633683	-0.0383113
1905	A_23_P158851	PCDH10	5.40831	5.48851	-3.23249	0.00172504	-0.0212371
1906	A_23_P158868		8.56564	8.91808	-2.16546	0.0347115	-0.0581716
1907	A_23_P158880	STARD5	8.1323	7.95313	3.31348	0.00161292	0.032142
1908	A_23_P158885	ZNF93	8.75528	8.35901	4.13296	8.14811e-05	0.066822
1909	A_23_P158897		7.70031	8.15609	-5.70203	1.81042e-07	-0.0829614
1910	A_23_P158933	GPR125	5.63624	5.73881	-3.21665	0.0019196	-0.0260182
1911	A_23_P159012	ANKRA2	11.6633	10.8234	7.18938	2.49093e-10	0.107819
1912	A_23_P159039	SCRIB	12.437	11.9247	6.27346	1.25802e-08	0.060687
1913	A_23_P15906	ENOSF1	10.0152	9.70188	2.88545	0.00532945	0.045857
1914	A_23_P159110	SLC35E3	8.45692	8.16645	2.41765	0.0179761	0.0504229
1915	A_23_P159119	CDK12	6.76805	6.92878	-2.65118	0.00949916	-0.0338626
1916	A_23_P159163		6.59268	6.77228	-2.04398	0.0447685	-0.038776
1917	A_23_P159237	GPR20	6.80151	7.56103	-4.22949	5.66967e-05	-0.152727
1918	A_23_P159305	TAF15	12.7027	10.8132	5.24329	1.24618e-06	0.232341
1919	A_23_P159355	POLE	6.13683	6.27914	-2.64917	0.0100557	-0.0330741
1920	A_23_P15937	SMAD2	11.1331	11.3259	-2.26094	0.0278298	-0.0247738
1921	A_23_P159390	TOPBP1	7.95319	8.19475	-3.38912	0.00109026	-0.0431667
1922	A_23_P15944	ELAC1	8.77247	8.2494	5.35556	6.80602e-07	0.0886944
1923	A_23_P159476	SSNA1	11.0426	11.1501	-2.12969	0.0366594	-0.0139767
1924	A_23_P159539	ASMTL	11.0437	10.9026	2.10765	0.0384696	0.0185531
1925	A_23_P159650	COX7B	9.96924	9.44464	2.54413	0.0126799	0.0779888
1926	A_23_P159671	PHKA2	10.8758	11.0631	-2.54272	0.0135205	-0.0246368
1927	A_23_P159688	TBC1D25	6.91172	6.67984	3.27939	0.00152988	0.0492326
1928	A_23_P159693	TBC1D25	6.56269	6.36246	3.11848	0.00246451	0.0447025
1929	A_23_P159721	GPR50	5.79242	5.98146	-5.09987	1.90591e-06	-0.0463302
1930	A_23_P159764	POF1B	5.48474	5.56456	-2.79304	0.00684022	-0.0208449
1931	A_23_P159797	PNPLA4	9.55378	9.13894	5.09386	2.07433e-06	0.0640441
1932	A_23_P159833	NDUFA1	12.6543	12.0329	4.0572	0.000125144	0.0726485
1933	A_23_P159877	RAB39B	7.58663	7.81566	-3.01314	0.0035633	-0.042908
1934	A_23_P159920	IKBKG	10.9996	11.1869	-2.37351	0.019951	-0.0243713
1935	A_23_P159974	KLHL13	5.66138	5.79387	-4.64418	1.18889e-05	-0.0333755
1936	A_23_P159986	MGC16121	8.18387	7.81121	3.3503	0.0012035	0.0672366
1937	A_23_P160025	IFI16	11.5482	11.7795	-3.21433	0.00182323	-0.0286143
1938	A_23_P160159	SLC2A5	8.13105	8.56565	-2.108	0.0397169	-0.0751209
1939	A_23_P160167	TSPAN1	6.86724	7.15166	-3.74434	0.000328479	-0.0585476
1940	A_23_P160177	ATP1A4	8.43595	8.00371	2.7649	0.00751973	0.0758826
1941	A_23_P160200	ZNF643	7.18106	6.95547	4.51287	1.96819e-05	0.046049
1942	A_23_P160214	TTC39A	5.66153	5.87341	-3.3593	0.00118498	-0.0530087
1943	A_23_P160226	HEATR8	7.46122	7.15921	4.08558	0.000146676	0.0596117
1944	A_23_P160262	ANGPTL3	5.49607	5.42923	2.37115	0.0220762	0.0176526
1945	A_23_P160283	KLHL20	8.33817	8.56481	-2.8188	0.00604627	-0.03869
1946	A_23_P160318	COL16A1	5.62287	5.71362	-3.11151	0.00252983	-0.0230966
1947	A_23_P16032	TRAPPC2P1	9.59049	9.27528	2.86328	0.00523071	0.0482133
1948	A_23_P160336	LEFTY1	6.05052	6.42387	-3.79786	0.000281819	-0.0863826
1949	A_23_P160359	EPB41	7.71112	8.49279	-4.11599	8.90965e-05	-0.139298
1950	A_23_P160449	PPP1R15B	7.56734	7.86903	-2.72377	0.00785935	-0.0563993
1951	A_23_P160460	UAP1	7.86567	8.29626	-3.08056	0.0027632	-0.0768917
1952	A_23_P16047	GPR4	5.69746	5.78328	-2.87224	0.00563168	-0.0215694
1953	A_23_P160481	DCAF6	8.44382	8.89856	-3.72892	0.000349205	-0.0756763
1954	A_23_P160537	C1orf135	5.7441	5.91135	-3.46381	0.00106305	-0.0414072
1955	A_23_P160559	ECM1	6.35481	6.03792	3.9484	0.000258837	0.0737973
1956	A_23_P160567	ZMYND12	6.37542	6.1143	5.11546	2.28557e-06	0.0603322
1957	A_23_P16058	ZNF296	6.7803	7.00023	-3.26471	0.00155692	-0.0460528
1958	A_23_P160607	BCAN	6.47648	6.65085	-3.77834	0.000291659	-0.0383296
1959	A_23_P160618	SH2D2A	11.9164	12.3136	-2.63046	0.0112153	-0.0473098
1960	A_23_P16063	GRIK5	6.46632	6.59175	-2.31009	0.0242224	-0.0277158
1961	A_23_P160668	MYCL1	5.95132	6.08371	-4.60984	1.3707e-05	-0.0317409
1962	A_23_P160689	LRIF1	8.31026	8.13049	2.49959	0.0142749	0.0315514
1963	A_23_P160720	BATF3	8.53811	8.94714	-2.5343	0.013142	-0.0675101
1964	A_23_P160729	AP4B1	9.603	9.8631	-5.82799	1.75019e-07	-0.0385557
1965	A_23_P160751	FCRL2	7.39518	7.87293	-3.86504	0.000235552	-0.0903166
1966	A_23_P16078	PAFAH1B3	7.80238	8.24565	-5.69758	1.55837e-07	-0.0797188
1967	A_23_P160849	FCER1G	12.9986	12.7242	2.46003	0.0163295	0.0307794
1968	A_23_P160862	HNRNPU	12.134	12.442	-2.71574	0.00814565	-0.0361631
1969	A_23_P160869	LRIG2	8.32461	8.47531	-2.28227	0.0250397	-0.0258825
1970	A_23_P160886	TAS1R1	5.67326	5.74993	-2.92871	0.00472407	-0.0193656
1971	A_23_P160890	TAS1R1	8.4681	8.33136	2.07532	0.04189	0.0234866
1972	A_23_P160920	PDZK1IP1	8.34544	9.8086	-2.86712	0.0051795	-0.23306
1973	A_23_P160947	EPS8L3	5.79298	5.93721	-3.67852	0.000403153	-0.035479
1974	A_23_P16096	PPAN	7.67607	7.84327	-2.67307	0.00916282	-0.0310866
1975	A_23_P160992	FMO4	6.64281	6.33374	3.98034	0.000164551	0.0687358
1976	A_23_P161004	NR5A2	5.68289	5.78373	-3.9394	0.000185344	-0.0253747
1977	A_23_P161064	RNF115	9.14354	9.6115	-4.99196	3.01358e-06	-0.0720082
1978	A_23_P161070	TOR1AIP1	8.96542	9.19164	-4.15028	8.7217e-05	-0.0359507
1979	A_23_P161074	TOR1AIP1	8.39504	8.61308	-2.32183	0.0229959	-0.036991
1980	A_23_P161076	CD2	14.7073	14.4007	2.25571	0.0269203	0.0303909
1981	A_23_P161091	ZMYM1	7.77549	7.49207	3.86491	0.000211607	0.0535695
1982	A_23_P161098	ELK4	6.09484	6.30739	-3.43884	0.00089198	-0.049455
1983	A_23_P161171	ASAH2	6.18421	6.10428	2.2168	0.0299702	0.0187698
1984	A_23_P161190	VIM	16.0365	16.2687	-2.03108	0.0466764	-0.0207425
1985	A_23_P161194	VIM	15.2407	15.6102	-2.18869	0.0318916	-0.0345544
1986	A_23_P161218	ANKRD1	5.60759	5.50527	2.13846	0.0390613	0.0265681
1987	A_23_P161231	SFXN3	7.06898	6.81437	2.87391	0.00556952	0.0529227
1988	A_23_P161237	GBF1	11.3345	11.1722	2.84703	0.00600839	0.020814
1989	A_23_P161257	PDCD11	10.9477	10.6759	2.22936	0.0283527	0.0362654
1990	A_23_P161269	CSGALNACT2	7.29587	7.57073	-2.64024	0.0098007	-0.0533512
1991	A_23_P161280	SPOCK2	14.314	14.6539	-3.73714	0.000373998	-0.0338587
1992	A_23_P161324	NUDT13	7.10481	6.93034	2.32813	0.024189	0.0358686
1993	A_23_P161386	SLIT1	8.3683	8.57406	-2.10552	0.0382324	-0.0350438
1994	A_23_P16139	CHERP	8.44006	8.87581	-3.13557	0.00247428	-0.0726252
1995	A_23_P161399	MXI1	9.75654	10.5253	-4.72322	8.73364e-06	-0.109415
1996	A_23_P161474	MCM10	5.64158	5.8229	-4.9579	3.44077e-06	-0.0456388
1997	A_23_P161488	TIAL1	9.84233	10.0777	-3.39607	0.00112181	-0.034095
[truncated: 100,004 more rows]

## Sheet: Supp. Table-3
	Overlapping genes from each statistical test/model
Gene	Control_High	Control_Low	Control_Med	Rad_Age_class	Rad_Age_cont	Low_High	Low_Med	Med_High	Old_Young	Total
ZNF518B	1	1	1	1	1	1	1	1	1	6
RPS2	1	1	1	1	1	1	1	1	1
PDE4DIP	1	1	1	1	1	1	1	1	1
HIP1	1	1	1	1	1	1	1	1	1
DYRK2	1	1	1	1	1	1	1	1	1
BET1	1	1	1	1	1	1	1	1	1
SGPP2	1	1	1	1	1	1	1	1	0	1
SLC4A11	1	1	1	1	1	1	0	1	1	1
PRX	1	1	1	1	1	0	1	1	1	2
DJC14	1	1	1	1	1	0	1	1	1
ZDHHC21	1	1	1	1	0	1	1	1	1	12
SERBP1	1	1	1	1	0	1	1	1	1
MTHFD1L	1	1	1	1	0	1	1	1	1
MAN1A2	1	1	1	1	0	1	1	1	1
LARP1	1	1	1	1	0	1	1	1	1
FUBP3	1	1	1	1	0	1	1	1	1
FGGY	1	1	1	1	0	1	1	1	1
COX6A1	1	1	1	1	0	1	1	1	1
CDH23	1	1	1	1	0	1	1	1	1
CAPRIN1	1	1	1	1	0	1	1	1	1
ARV1	1	1	1	1	0	1	1	1	1
AK8	1	1	1	1	0	1	1	1	1
PPP2R5C	1	1	1	0	1	1	1	1	1	4
OSBPL11	1	1	1	0	1	1	1	1	1
MAMDC4	1	1	1	0	1	1	1	1	1
AFF1	1	1	1	0	1	1	1	1	1
WHSC1	1	1	0	1	1	1	1	1	1	21
UQCR10	1	1	0	1	1	1	1	1	1
TMTC3	1	1	0	1	1	1	1	1	1
TMPRSS13	1	1	0	1	1	1	1	1	1
TMEM44	1	1	0	1	1	1	1	1	1
SFTPA1	1	1	0	1	1	1	1	1	1
RTN3	1	1	0	1	1	1	1	1	1
RALGPS1	1	1	0	1	1	1	1	1	1
P4HA2	1	1	0	1	1	1	1	1	1
NPC1L1	1	1	0	1	1	1	1	1	1
MRPS11	1	1	0	1	1	1	1	1	1
LAMTOR3	1	1	0	1	1	1	1	1	1
ING5	1	1	0	1	1	1	1	1	1
HSD17B7	1	1	0	1	1	1	1	1	1
FAM120A	1	1	0	1	1	1	1	1	1
EPG5	1	1	0	1	1	1	1	1	1
EBI3	1	1	0	1	1	1	1	1	1
CALD1	1	1	0	1	1	1	1	1	1
C8orf34	1	1	0	1	1	1	1	1	1
ASB7	1	1	0	1	1	1	1	1	1
ADAM22	1	1	0	1	1	1	1	1	1
EPB41L4A	1	0	1	1	1	1	1	1	1	2
E2F7	1	0	1	1	1	1	1	1	1
SLC10A7	0	1	1	1	1	1	1	1	1	5
PEX11B	0	1	1	1	1	1	1	1	1
MAU2	0	1	1	1	1	1	1	1	1
HIF3A	0	1	1	1	1	1	1	1	1
CCDC149	0	1	1	1	1	1	1	1	1
C14orf126	1	1	1	1	1	1	0	0	1	1
ATP10A	1	1	1	1	1	0	1	1	0	1
TNRC6B	1	1	1	1	0	1	1	1	0	1
THPO	1	1	1	1	0	1	1	0	1	1
MMS22L	1	1	1	1	0	1	0	1	1	1
ZNRF1	1	1	1	1	0	0	1	1	1	1
FAM101B	1	1	1	0	1	1	1	1	0	2
DAPK1	1	1	1	0	1	1	1	1	0
RBMS3	1	1	1	0	1	0	1	1	1	1
ZYG11B	1	1	1	0	0	1	1	1	1	336
ZNF655	1	1	1	0	0	1	1	1	1
ZNF587	1	1	1	0	0	1	1	1	1
ZNF544	1	1	1	0	0	1	1	1	1
ZNF22	1	1	1	0	0	1	1	1	1
ZNF187	1	1	1	0	0	1	1	1	1
ZFP64	1	1	1	0	0	1	1	1	1
ZFP161	1	1	1	0	0	1	1	1	1
ZC3H11A	1	1	1	0	0	1	1	1	1
ZBTB46	1	1	1	0	0	1	1	1	1
YWHAZ	1	1	1	0	0	1	1	1	1
YWHAE	1	1	1	0	0	1	1	1	1
YWHAB	1	1	1	0	0	1	1	1	1
YPEL2	1	1	1	0	0	1	1	1	1
XPO6	1	1	1	0	0	1	1	1	1
XPO1	1	1	1	0	0	1	1	1	1
XPNPEP3	1	1	1	0	0	1	1	1	1
WWTR1	1	1	1	0	0	1	1	1	1
WDR36	1	1	1	0	0	1	1	1	1
WDFY3	1	1	1	0	0	1	1	1	1
WAPAL	1	1	1	0	0	1	1	1	1
WAC	1	1	1	0	0	1	1	1	1
VWA5A	1	1	1	0	0	1	1	1	1
VTI1A	1	1	1	0	0	1	1	1	1
VPS13B	1	1	1	0	0	1	1	1	1
VPS13A	1	1	1	0	0	1	1	1	1
VEZF1	1	1	1	0	0	1	1	1	1
USP4	1	1	1	0	0	1	1	1	1
UNC13D	1	1	1	0	0	1	1	1	1
UHMK1	1	1	1	0	0	1	1	1	1
UBQLN1	1	1	1	0	0	1	1	1	1
UBE2D3	1	1	1	0	0	1	1	1	1
TTC17	1	1	1	0	0	1	1	1	1
TRIO	1	1	1	0	0	1	1	1	1
TRIM13	1	1	1	0	0	1	1	1	1
TRIM11	1	1	1	0	0	1	1	1	1
TRAF6	1	1	1	0	0	1	1	1	1
TPM3	1	1	1	0	0	1	1	1	1
TMTC4	1	1	1	0	0	1	1	1	1
TMEM87B	1	1	1	0	0	1	1	1	1
TMEM85	1	1	1	0	0	1	1	1	1
TMEM50B	1	1	1	0	0	1	1	1	1
TMCO1	1	1	1	0	0	1	1	1	1
TLE4	1	1	1	0	0	1	1	1	1
TFCP2	1	1	1	0	0	1	1	1	1
TFAM	1	1	1	0	0	1	1	1	1
TERF1	1	1	1	0	0	1	1	1	1
TCF3	1	1	1	0	0	1	1	1	1
TARDBP	1	1	1	0	0	1	1	1	1
TANC2	1	1	1	0	0	1	1	1	1
TACC1	1	1	1	0	0	1	1	1	1
SYNE2	1	1	1	0	0	1	1	1	1
SYNE1	1	1	1	0	0	1	1	1	1
SUMO2	1	1	1	0	0	1	1	1	1
ST3GAL4	1	1	1	0	0	1	1	1	1
SSR3	1	1	1	0	0	1	1	1	1
SSFA2	1	1	1	0	0	1	1	1	1
SRRM2	1	1	1	0	0	1	1	1	1
SRP9	1	1	1	0	0	1	1	1	1
SPTB	1	1	1	0	0	1	1	1	1
SPSB3	1	1	1	0	0	1	1	1	1
SPPL3	1	1	1	0	0	1	1	1	1
SPDYE3	1	1	1	0	0	1	1	1	1
SPAG9	1	1	1	0	0	1	1	1	1
SNX19	1	1	1	0	0	1	1	1	1
SNRPB2	1	1	1	0	0	1	1	1	1
SPC5	1	1	1	0	0	1	1	1	1
SMAD3	1	1	1	0	0	1	1	1	1
SLC7A1	1	1	1	0	0	1	1	1	1
SLC6A6	1	1	1	0	0	1	1	1	1
SLC30A5	1	1	1	0	0	1	1	1	1
SLC25A40	1	1	1	0	0	1	1	1	1
SLC12A2	1	1	1	0	0	1	1	1	1
SLA	1	1	1	0	0	1	1	1	1
SKI	1	1	1	0	0	1	1	1	1
SIRT5	1	1	1	0	0	1	1	1	1
SIK3	1	1	1	0	0	1	1	1	1
SETD5	1	1	1	0	0	1	1	1	1
SEC63	1	1	1	0	0	1	1	1	1
SEC61A2	1	1	1	0	0	1	1	1	1
SAP18	1	1	1	0	0	1	1	1	1
RPS19	1	1	1	0	0	1	1	1	1
RPS14	1	1	1	0	0	1	1	1	1
RPP14	1	1	1	0	0	1	1	1	1
RPL35	1	1	1	0	0	1	1	1	1
RPL10	1	1	1	0	0	1	1	1	1
RNF145	1	1	1	0	0	1	1	1	1
RNF14	1	1	1	0	0	1	1	1	1
RIN3	1	1	1	0	0	1	1	1	1
RGS12	1	1	1	0	0	1	1	1	1
REPIN1	1	1	1	0	0	1	1	1	1
RCCD1	1	1	1	0	0	1	1	1	1
RCC1	1	1	1	0	0	1	1	1	1
RBM17	1	1	1	0	0	1	1	1	1
RASSF3	1	1	1	0	0	1	1	1	1
RASGRP4	1	1	1	0	0	1	1	1	1
RALGAPA1	1	1	1	0	0	1	1	1	1
RABL3	1	1	1	0	0	1	1	1	1
RAB43	1	1	1	0	0	1	1	1	1
PTP4A1	1	1	1	0	0	1	1	1	1
PTBP3	1	1	1	0	0	1	1	1	1
PRR24	1	1	1	0	0	1	1	1	1
PPP1R8	1	1	1	0	0	1	1	1	1
PPP1R3F	1	1	1	0	0	1	1	1	1
PPM1A	1	1	1	0	0	1	1	1	1
PPIA	1	1	1	0	0	1	1	1	1
PPARGC1B	1	1	1	0	0	1	1	1	1
POPDC2	1	1	1	0	0	1	1	1	1
POLH	1	1	1	0	0	1	1	1	1
PMS2	1	1	1	0	0	1	1	1	1
PLK2	1	1	1	0	0	1	1	1	1
PLEKHM1	1	1	1	0	0	1	1	1	1
PLEKHG3	1	1	1	0	0	1	1	1	1
PLEKHF1	1	1	1	0	0	1	1	1	1
PLB1	1	1	1	0	0	1	1	1	1
PKN2	1	1	1	0	0	1	1	1	1
PITP	1	1	1	0	0	1	1	1	1
PIR	1	1	1	0	0	1	1	1	1
PIP5K1A	1	1	1	0	0	1	1	1	1
PHPT1	1	1	1	0	0	1	1	1	1
PHIP	1	1	1	0	0	1	1	1	1
PHF5A	1	1	1	0	0	1	1	1	1
PHF20	1	1	1	0	0	1	1	1	1
PHF2	1	1	1	0	0	1	1	1	1
PHC2	1	1	1	0	0	1	1	1	1
PDPK1	1	1	1	0	0	1	1	1	1
PDLIM2	1	1	1	0	0	1	1	1	1
PDIA3	1	1	1	0	0	1	1	1	1
PCMTD2	1	1	1	0	0	1	1	1	1
PCGF5	1	1	1	0	0	1	1	1	1
PADI4	1	1	1	0	0	1	1	1	1
OTUD4	1	1	1	0	0	1	1	1	1
OSBPL10	1	1	1	0	0	1	1	1	1
ORC6	1	1	1	0	0	1	1	1	1
NRP2	1	1	1	0	0	1	1	1	1
NRP1	1	1	1	0	0	1	1	1	1
NRIP2	1	1	1	0	0	1	1	1	1
NPM1	1	1	1	0	0	1	1	1	1
NPEPPS	1	1	1	0	0	1	1	1	1
NFYB	1	1	1	0	0	1	1	1	1
NFE2L1	1	1	1	0	0	1	1	1	1
NF2	1	1	1	0	0	1	1	1	1
NEK7	1	1	1	0	0	1	1	1	1
NCOR1	1	1	1	0	0	1	1	1	1
V2	1	1	1	0	0	1	1	1	1
P1L1	1	1	1	0	0	1	1	1	1
A30	1	1	1	0	0	1	1	1	1
MYO1C	1	1	1	0	0	1	1	1	1
MYLK	1	1	1	0	0	1	1	1	1
MYC	1	1	1	0	0	1	1	1	1
MTPN	1	1	1	0	0	1	1	1	1
MTERF	1	1	1	0	0	1	1	1	1
MSN	1	1	1	0	0	1	1	1	1
MRPL52	1	1	1	0	0	1	1	1	1
MRPL3	1	1	1	0	0	1	1	1	1
MITF	1	1	1	0	0	1	1	1	1
MGAT3	1	1	1	0	0	1	1	1	1
MEAF6	1	1	1	0	0	1	1	1	1
MDM2	1	1	1	0	0	1	1	1	1
MCTP2	1	1	1	0	0	1	1	1	1
MAPK1IP1L	1	1	1	0	0	1	1	1	1
MAP9	1	1	1	0	0	1	1	1	1
MALAT1	1	1	1	0	0	1	1	1	1
LYRM4	1	1	1	0	0	1	1	1	1
LTBP2	1	1	1	0	0	1	1	1	1
LSM14B	1	1	1	0	0	1	1	1	1
LSG1	1	1	1	0	0	1	1	1	1
LRRC42	1	1	1	0	0	1	1	1	1
LRPPRC	1	1	1	0	0	1	1	1	1
LOC554207	1	1	1	0	0	1	1	1	1
LOC401397	1	1	1	0	0	1	1	1	1
LOC146880	1	1	1	0	0	1	1	1	1
LINC00265	1	1	1	0	0	1	1	1	1
LIG4	1	1	1	0	0	1	1	1	1
LEF1	1	1	1	0	0	1	1	1	1
LDLR	1	1	1	0	0	1	1	1	1
LACC1	1	1	1	0	0	1	1	1	1
KSR1	1	1	1	0	0	1	1	1	1
KRAS	1	1	1	0	0	1	1	1	1
KLHL9	1	1	1	0	0	1	1	1	1
KLF3	1	1	1	0	0	1	1	1	1
KIF1B	1	1	1	0	0	1	1	1	1
KIAA1609	1	1	1	0	0	1	1	1	1
KIAA0556	1	1	1	0	0	1	1	1	1
KIAA0319L	1	1	1	0	0	1	1	1	1
KIAA0226	1	1	1	0	0	1	1	1	1
KDSR	1	1	1	0	0	1	1	1	1
KDM4C	1	1	1	0	0	1	1	1	1
KAT6B	1	1	1	0	0	1	1	1	1
ITGB3	1	1	1	0	0	1	1	1	1
ITCH	1	1	1	0	0	1	1	1	1
ISOC2	1	1	1	0	0	1	1	1	1
IPO5	1	1	1	0	0	1	1	1	1
INCENP	1	1	1	0	0	1	1	1	1
IDL	1	1	1	0	0	1	1	1	1
IL13RA1	1	1	1	0	0	1	1	1	1
IER3IP1	1	1	1	0	0	1	1	1	1
IDS	1	1	1	0	0	1	1	1	1
HOPX	1	1	1	0	0	1	1	1	1
HNRPDL	1	1	1	0	0	1	1	1	1
HNRNPU	1	1	1	0	0	1	1	1	1
HNRNPK	1	1	1	0	0	1	1	1	1
HNRNPA1L2	1	1	1	0	0	1	1	1	1
HIST1H2BJ	1	1	1	0	0	1	1	1	1
HIPK1	1	1	1	0	0	1	1	1	1
HGST	1	1	1	0	0	1	1	1	1
HERC2	1	1	1	0	0	1	1	1	1
HEG1	1	1	1	0	0	1	1	1	1
HAUS6	1	1	1	0	0	1	1	1	1
GTF3C3	1	1	1	0	0	1	1	1	1
GOLGB1	1	1	1	0	0	1	1	1	1
GNPTAB	1	1	1	0	0	1	1	1	1
GMCL1	1	1	1	0	0	1	1	1	1
GGCX	1	1	1	0	0	1	1	1	1
GCLC	1	1	1	0	0	1	1	1	1
GATS	1	1	1	0	0	1	1	1	1
GAMT	1	1	1	0	0	1	1	1	1
FOXK1	1	1	1	0	0	1	1	1	1
FLJ45340	1	1	1	0	0	1	1	1	1
FLJ14186	1	1	1	0	0	1	1	1	1
FKBP1A	1	1	1	0	0	1	1	1	1
FBXO3	1	1	1	0	0	1	1	1	1
FBXO22	1	1	1	0	0	1	1	1	1
FAR1	1	1	1	0	0	1	1	1	1
FAM63B	1	1	1	0	0	1	1	1	1
FAM63A	1	1	1	0	0	1	1	1	1
FAM53C	1	1	1	0	0	1	1	1	1
FAM20B	1	1	1	0	0	1	1	1	1
FAM208A	1	1	1	0	0	1	1	1	1
FAM193A	1	1	1	0	0	1	1	1	1
FAM178A	1	1	1	0	0	1	1	1	1
FAM173B	1	1	1	0	0	1	1	1	1
FAM120C	1	1	1	0	0	1	1	1	1
FAM120B	1	1	1	0	0	1	1	1	1
FAM104B	1	1	1	0	0	1	1	1	1
FAM103A1	1	1	1	0	0	1	1	1	1
F8	1	1	1	0	0	1	1	1	1
EXOC7	1	1	1	0	0	1	1	1	1
ESAM	1	1	1	0	0	1	1	1	1
ERLIN2	1	1	1	0	0	1	1	1	1
ENOX2	1	1	1	0	0	1	1	1	1
ELK4	1	1	1	0	0	1	1	1	1
EFCAB4B	1	1	1	0	0	1	1	1	1
E2F2	1	1	1	0	0	1	1	1	1
DYNC1LI2	1	1	1	0	0	1	1	1	1
DTNBP1	1	1	1	0	0	1	1	1	1
DPY19L2	1	1	1	0	0	1	1	1	1
DPY19L1	1	1	1	0	0	1	1	1	1
DOK6	1	1	1	0	0	1	1	1	1
DOCK8	1	1	1	0	0	1	1	1	1
DJC10	1	1	1	0	0	1	1	1	1
DLG1	1	1	1	0	0	1	1	1	1
DKFZp761E198	1	1	1	0	0	1	1	1	1
DIDO1	1	1	1	0	0	1	1	1	1
DHX9	1	1	1	0	0	1	1	1	1
DHCR24	1	1	1	0	0	1	1	1	1
DGAT2	1	1	1	0	0	1	1	1	1
DDX10	1	1	1	0	0	1	1	1	1
DDB2	1	1	1	0	0	1	1	1	1
DCP2	1	1	1	0	0	1	1	1	1
DCAF13	1	1	1	0	0	1	1	1	1
DAP	1	1	1	0	0	1	1	1	1
CYTH4	1	1	1	0	0	1	1	1	1
CYTH2	1	1	1	0	0	1	1	1	1
CYCS	1	1	1	0	0	1	1	1	1
CYBB	1	1	1	0	0	1	1	1	1
CUX1	1	1	1	0	0	1	1	1	1
CSTF2T	1	1	1	0	0	1	1	1	1
CSNK1G2	1	1	1	0	0	1	1	1	1
CREM	1	1	1	0	0	1	1	1	1
COX11	1	1	1	0	0	1	1	1	1
COPZ1	1	1	1	0	0	1	1	1	1
COL4A3BP	1	1	1	0	0	1	1	1	1
CNPY3	1	1	1	0	0	1	1	1	1
CNOT7	1	1	1	0	0	1	1	1	1
CNOT6	1	1	1	0	0	1	1	1	1
CMTM4	1	1	1	0	0	1	1	1	1
CHMP3	1	1	1	0	0	1	1	1	1
CHD6	1	1	1	0	0	1	1	1	1
CGGBP1	1	1	1	0	0	1	1	1	1
CFLAR	1	1	1	0	0	1	1	1	1
CEP135	1	1	1	0	0	1	1	1	1
CEBPB	1	1	1	0	0	1	1	1	1
CDKN1A	1	1	1	0	0	1	1	1	1
CDK9	1	1	1	0	0	1	1	1	1
CDK6	1	1	1	0	0	1	1	1	1
CD47	1	1	1	0	0	1	1	1	1
CD300LF	1	1	1	0	0	1	1	1	1
CD300A	1	1	1	0	0	1	1	1	1
CD209	1	1	1	0	0	1	1	1	1
CCP110	1	1	1	0	0	1	1	1	1
CCDC91	1	1	1	0	0	1	1	1	1
CCDC76	1	1	1	0	0	1	1	1	1
CCDC132	1	1	1	0	0	1	1	1	1
CBX5	1	1	1	0	0	1	1	1	1
CASK	1	1	1	0	0	1	1	1	1
CAND1	1	1	1	0	0	1	1	1	1
CAMK2G	1	1	1	0	0	1	1	1	1
C7orf54	1	1	1	0	0	1	1	1	1
C6orf89	1	1	1	0	0	1	1	1	1
C6orf25	1	1	1	0	0	1	1	1	1
C5orf20	1	1	1	0	0	1	1	1	1
C20orf30	1	1	1	0	0	1	1	1	1
C12orf51	1	1	1	0	0	1	1	1	1
BICD2	1	1	1	0	0	1	1	1	1
BEST1	1	1	1	0	0	1	1	1	1
BBS5	1	1	1	0	0	1	1	1	1
BBC3	1	1	1	0	0	1	1	1	1
BAX	1	1	1	0	0	1	1	1	1
B3GNT9	1	1	1	0	0	1	1	1	1
ATP8B2	1	1	1	0	0	1	1	1	1
ATP5E	1	1	1	0	0	1	1	1	1
ATP2A3	1	1	1	0	0	1	1	1	1
ASTN2	1	1	1	0	0	1	1	1	1
ASCC3	1	1	1	0	0	1	1	1	1
ARNTL2	1	1	1	0	0	1	1	1	1
ARHGEF10	1	1	1	0	0	1	1	1	1
APH1A	1	1	1	0	0	1	1	1	1
AP1S1	1	1	1	0	0	1	1	1	1
ANXA2	1	1	1	0	0	1	1	1	1
ANO1	1	1	1	0	0	1	1	1	1
ANKRD46	1	1	1	0	0	1	1	1	1
ANKRD11	1	1	1	0	0	1	1	1	1
ANKRA2	1	1	1	0	0	1	1	1	1
ANK3	1	1	1	0	0	1	1	1	1
ALG1	1	1	1	0	0	1	1	1	1
AKIRIN2	1	1	1	0	0	1	1	1	1
AHK	1	1	1	0	0	1	1	1	1
AFF4	1	1	1	0	0	1	1	1	1
ACTB	1	1	1	0	0	1	1	1	1
ACP5	1	1	1	0	0	1	1	1	1
ABL2	1	1	1	0	0	1	1	1	1
ABL1	1	1	1	0	0	1	1	1	1
ABHD2	1	1	1	0	0	1	1	1	1
AASDHPPT	1	1	1	0	0	1	1	1	1
AAK1	1	1	1	0	0	1	1	1	1
TANC1	1	1	0	1	1	1	1	1	0	5
PPP2R5A	1	1	0	1	1	1	1	1	0
PCDH1	1	1	0	1	1	1	1	1	0
OLFM1	1	1	0	1	1	1	1	1	0
MACC1	1	1	0	1	1	1	1	1	0
RBBP4	1	1	0	1	1	1	1	0	1	2
CAC1B	1	1	0	1	1	1	1	0	1
MARVELD2	1	1	0	1	1	1	0	1	1	3
FGF1	1	1	0	1	1	1	0	1	1
DH14	1	1	0	1	1	1	0	1	1
TRU1AP	1	1	0	1	1	0	1	1	1	17
STON2	1	1	0	1	1	0	1	1	1
SDK1	1	1	0	1	1	0	1	1	1
RGNEF	1	1	0	1	1	0	1	1	1
RAB14	1	1	0	1	1	0	1	1	1
PARVA	1	1	0	1	1	0	1	1	1
NPR3	1	1	0	1	1	0	1	1	1
MECOM	1	1	0	1	1	0	1	1	1
HOXA10	1	1	0	1	1	0	1	1	1
HNRNPUL1	1	1	0	1	1	0	1	1	1
ELN	1	1	0	1	1	0	1	1	1
DPF3	1	1	0	1	1	0	1	1	1
CPT1A	1	1	0	1	1	0	1	1	1
C1orf135	1	1	0	1	1	0	1	1	1
C14orf162	1	1	0	1	1	0	1	1	1
AXIN2	1	1	0	1	1	0	1	1	1
ANKRD53	1	1	0	1	1	0	1	1	1
ZNF226	1	1	0	1	0	1	1	1	1	21
ZMYM2	1	1	0	1	0	1	1	1	1
UBOX5	1	1	0	1	0	1	1	1	1
UBE2CBP	1	1	0	1	0	1	1	1	1
TRPM6	1	1	0	1	0	1	1	1	1
TRIM29	1	1	0	1	0	1	1	1	1
TESK1	1	1	0	1	0	1	1	1	1
SRRM1	1	1	0	1	0	1	1	1	1
SPTBN4	1	1	0	1	0	1	1	1	1
MUC2	1	1	0	1	0	1	1	1	1
LRRC28	1	1	0	1	0	1	1	1	1
IST1	1	1	0	1	0	1	1	1	1
HLA-DOA	1	1	0	1	0	1	1	1	1
HAND1	1	1	0	1	0	1	1	1	1
GMPPB	1	1	0	1	0	1	1	1	1
DENND1A	1	1	0	1	0	1	1	1	1
CDC42SE1	1	1	0	1	0	1	1	1	1
C6orf106	1	1	0	1	0	1	1	1	1
ARHGEF6	1	1	0	1	0	1	1	1	1
AP1S2	1	1	0	1	0	1	1	1	1
ABHD1	1	1	0	1	0	1	1	1	1
WDR1	1	1	0	0	1	1	1	1	1	3
PRRG1	1	1	0	0	1	1	1	1	1
BMP8B	1	1	0	0	1	1	1	1	1
SERP1	1	0	1	0	1	1	1	1	1	2
INPP5A	1	0	1	0	1	1	1	1	1
RADIL	1	0	0	1	1	1	1	1	1	3
PMS2P1	1	0	0	1	1	1	1	1	1
DDX6	1	0	0	1	1	1	1	1	1
NUFIP1	0	1	1	1	1	1	1	1	0	1
TMEM194A	0	1	1	1	1	1	1	0	1	3
SERF2	0	1	1	1	1	1	1	0	1
CEP128	0	1	1	1	1	1	1	0	1
ZNF366	0	1	1	1	1	1	0	1	1	3
NEURL3	0	1	1	1	1	1	0	1	1
FAM165B	0	1	1	1	1	1	0	1	1
TCF12	0	1	1	1	0	1	1	1	1	4
SMCR7L	0	1	1	1	0	1	1	1	1
DKK2	0	1	1	1	0	1	1	1	1
CNP	0	1	1	1	0	1	1	1	1
SCD	0	1	1	0	1	1	1	1	1	1
TXNL1	0	1	0	1	1	1	1	1	1	5
PHB	0	1	0	1	1	1	1	1	1
ICA1L	0	1	0	1	1	1	1	1	1
H2AFY2	0	1	0	1	1	1	1	1	1
BMPR1A	0	1	0	1	1	1	1	1	1
CADPS	1	1	1	1	1	0	0	1	0	1
PLSCR2	1	1	1	1	1	0	0	0	1	1
DOCK1	1	1	1	1	0	1	0	1	0	1
SRA1	1	1	1	1	0	0	1	1	0	2
ANGPT2	1	1	1	1	0	0	1	1	0
KCNIP2	1	1	1	1	0	0	1	0	1	1
SLCO5A1	1	1	1	0	1	1	1	0	0	1
LOC100289045	1	1	1	0	1	1	0	1	0	1
PBLD	1	1	1	0	1	0	0	1	1	1
ZNF680	1	1	1	0	0	1	1	1	0	140
ZNF516	1	1	1	0	0	1	1	1	0
ZNF506	1	1	1	0	0	1	1	1	0
ZNF414	1	1	1	0	0	1	1	1	0
ZMYND8	1	1	1	0	0	1	1	1	0
ZMAT3	1	1	1	0	0	1	1	1	0
ZFHX2	1	1	1	0	0	1	1	1	0
ZCCHC4	1	1	1	0	0	1	1	1	0
ZBTB47	1	1	1	0	0	1	1	1	0
ZBTB33	1	1	1	0	0	1	1	1	0
ZBTB10	1	1	1	0	0	1	1	1	0
YY1	1	1	1	0	0	1	1	1	0
XRN1	1	1	1	0	0	1	1	1	0
WDR55	1	1	1	0	0	1	1	1	0
USF2	1	1	1	0	0	1	1	1	0
UBXN7	1	1	1	0	0	1	1	1	0
UBR1	1	1	1	0	0	1	1	1	0
UBE2I	1	1	1	0	0	1	1	1	0
UBE2B	1	1	1	0	0	1	1	1	0
TYW5	1	1	1	0	0	1	1	1	0
TTC37	1	1	1	0	0	1	1	1	0
TRIM69	1	1	1	0	0	1	1	1	0
TRIAP1	1	1	1	0	0	1	1	1	0
TNRC18	1	1	1	0	0	1	1	1	0
TNFSF9	1	1	1	0	0	1	1	1	0
TNFRSF10C	1	1	1	0	0	1	1	1	0
TNFRSF10B	1	1	1	0	0	1	1	1	0
TMEM30A	1	1	1	0	0	1	1	1	0
TMEM19	1	1	1	0	0	1	1	1	0
TMEM18	1	1	1	0	0	1	1	1	0
TLE3	1	1	1	0	0	1	1	1	0
TAGLN2	1	1	1	0	0	1	1	1	0
TAF3	1	1	1	0	0	1	1	1	0
SZT2	1	1	1	0	0	1	1	1	0
SWAP70	1	1	1	0	0	1	1	1	0
STAT5B	1	1	1	0	0	1	1	1	0
SPRED1	1	1	1	0	0	1	1	1	0
SPPL2B	1	1	1	0	0	1	1	1	0
SPATA18	1	1	1	0	0	1	1	1	0
SLC46A1	1	1	1	0	0	1	1	1	0
SLC30A6	1	1	1	0	0	1	1	1	0
SFXN4	1	1	1	0	0	1	1	1	0
2009-09-01	1	1	1	0	0	1	1	1	0
SEC62	1	1	1	0	0	1	1	1	0
SCAF8	1	1	1	0	0	1	1	1	0
SBNO1	1	1	1	0	0	1	1	1	0
SASH1	1	1	1	0	0	1	1	1	0
SACS	1	1	1	0	0	1	1	1	0
RPL22	1	1	1	0	0	1	1	1	0
RPE	1	1	1	0	0	1	1	1	0
RNF166	1	1	1	0	0	1	1	1	0
RSET2	1	1	1	0	0	1	1	1	0
RMND5A	1	1	1	0	0	1	1	1	0
RBPJ	1	1	1	0	0	1	1	1	0
RBM45	1	1	1	0	0	1	1	1	0
RANBP3	1	1	1	0	0	1	1	1	0
RAN	1	1	1	0	0	1	1	1	0
PXN	1	1	1	0	0	1	1	1	0
PVRL1	1	1	1	0	0	1	1	1	0
PRKAB2	1	1	1	0	0	1	1	1	0
PPM1D	1	1	1	0	0	1	1	1	0
PPA2	1	1	1	0	0	1	1	1	0
PLEKHA2	1	1	1	0	0	1	1	1	0
PLCB2	1	1	1	0	0	1	1	1	0
PHLDA3	1	1	1	0	0	1	1	1	0
PDE4D	1	1	1	0	0	1	1	1	0
PDAP1	1	1	1	0	0	1	1	1	0
ORAOV1	1	1	1	0	0	1	1	1	0
OIP5-AS1	1	1	1	0	0	1	1	1	0
NSUN7	1	1	1	0	0	1	1	1	0
NOV	1	1	1	0	0	1	1	1	0
NOL8	1	1	1	0	0	1	1	1	0
MSRB3	1	1	1	0	0	1	1	1	0
MRPL30	1	1	1	0	0	1	1	1	0
MPPE1	1	1	1	0	0	1	1	1	0
MMAB	1	1	1	0	0	1	1	1	0
MKL2	1	1	1	0	0	1	1	1	0
MIR17HG	1	1	1	0	0	1	1	1	0
MGA	1	1	1	0	0	1	1	1	0
METTL7A	1	1	1	0	0	1	1	1	0
METTL15	1	1	1	0	0	1	1	1	0
MED13	1	1	1	0	0	1	1	1	0
MDFIC	1	1	1	0	0	1	1	1	0
LOC494150	1	1	1	0	0	1	1	1	0
LOC100506930	1	1	1	0	0	1	1	1	0
LOC100506874	1	1	1	0	0	1	1	1	0
LOC100506538	1	1	1	0	0	1	1	1	0
LINC00167	1	1	1	0	0	1	1	1	0
LAT	1	1	1	0	0	1	1	1	0
KLHL18	1	1	1	0	0	1	1	1	0
KIAA1430	1	1	1	0	0	1	1	1	0
KIAA0040	1	1	1	0	0	1	1	1	0
KAT6A	1	1	1	0	0	1	1	1	0
IMPA1	1	1	1	0	0	1	1	1	0
IBTK	1	1	1	0	0	1	1	1	0
HLA-C	1	1	1	0	0	1	1	1	0
HLA-B	1	1	1	0	0	1	1	1	0
HIST1H2BN	1	1	1	0	0	1	1	1	0
H2AFV	1	1	1	0	0	1	1	1	0
GPR39	1	1	1	0	0	1	1	1	0
GAB	1	1	1	0	0	1	1	1	0
FRMD4A	1	1	1	0	0	1	1	1	0
FGF7	1	1	1	0	0	1	1	1	0
FGD3	1	1	1	0	0	1	1	1	0
FDXR	1	1	1	0	0	1	1	1	0
FBXL17	1	1	1	0	0	1	1	1	0
FARP1	1	1	1	0	0	1	1	1	0
FAM98A	1	1	1	0	0	1	1	1	0
FAM82A1	1	1	1	0	0	1	1	1	0
FABP3	1	1	1	0	0	1	1	1	0
EVL	1	1	1	0	0	1	1	1	0
EFHD2	1	1	1	0	0	1	1	1	0
EDA2R	1	1	1	0	0	1	1	1	0
DTYMK	1	1	1	0	0	1	1	1	0
DPP9	1	1	1	0	0	1	1	1	0
DKFZP434F142	1	1	1	0	0	1	1	1	0
CYP4F2	1	1	1	0	0	1	1	1	0
CXCR2	1	1	1	0	0	1	1	1	0
CTTNBP2NL	1	1	1	0	0	1	1	1	0
CSNK1D	1	1	1	0	0	1	1	1	0
CREBBP	1	1	1	0	0	1	1	1	0
CNOT6L	1	1	1	0	0	1	1	1	0
CD70	1	1	1	0	0	1	1	1	0
CCDC85C	1	1	1	0	0	1	1	1	0
C19orf28	1	1	1	0	0	1	1	1	0
C18orf55	1	1	1	0	0	1	1	1	0
C12orf5	1	1	1	0	0	1	1	1	0
C12orf29	1	1	1	0	0	1	1	1	0
BTG3	1	1	1	0	0	1	1	1	0
BECN1	1	1	1	0	0	1	1	1	0
BDP1	1	1	1	0	0	1	1	1	0
ASAH1	1	1	1	0	0	1	1	1	0
ARL6IP5	1	1	1	0	0	1	1	1	0
ARHGAP26	1	1	1	0	0	1	1	1	0
AK	1	1	1	0	0	1	1	1	0
AIFM2	1	1	1	0	0	1	1	1	0
AGRN	1	1	1	0	0	1	1	1	0
ABLIM3	1	1	1	0	0	1	1	1	0
ABHD12	1	1	1	0	0	1	1	1	0
ABCA6	1	1	1	0	0	1	1	1	0
VAMP4	1	1	1	0	0	1	1	0	1	22
TOR3A	1	1	1	0	0	1	1	0	1
SPIN2B	1	1	1	0	0	1	1	0	1
SPDYE1	1	1	1	0	0	1	1	0	1
SNRPA	1	1	1	0	0	1	1	0	1
SERGEF	1	1	1	0	0	1	1	0	1
NOLC1	1	1	1	0	0	1	1	0	1
NCOA7	1	1	1	0	0	1	1	0	1
MUC5B	1	1	1	0	0	1	1	0	1
MLPH	1	1	1	0	0	1	1	0	1
IGFBP4	1	1	1	0	0	1	1	0	1
GOLGA7	1	1	1	0	0	1	1	0	1
GADD45A	1	1	1	0	0	1	1	0	1
EI24	1	1	1	0	0	1	1	0	1
DNMT3L	1	1	1	0	0	1	1	0	1
DDHD1	1	1	1	0	0	1	1	0	1
DACT1	1	1	1	0	0	1	1	0	1
CLNS1A	1	1	1	0	0	1	1	0	1
CARS2	1	1	1	0	0	1	1	0	1
AP1S3	1	1	1	0	0	1	1	0	1
AKAP12	1	1	1	0	0	1	1	0	1
AEN	1	1	1	0	0	1	1	0	1
ZW10	1	1	1	0	0	1	0	1	1	51
ZNF79	1	1	1	0	0	1	0	1	1
ZNF664	1	1	1	0	0	1	0	1	1
ZNF219	1	1	1	0	0	1	0	1	1
ZC3HC1	1	1	1	0	0	1	0	1	1
VTI1B	1	1	1	0	0	1	0	1	1
UNC50	1	1	1	0	0	1	0	1	1
TSPAN13	1	1	1	0	0	1	0	1	1
TRAM2	1	1	1	0	0	1	0	1	1
THRAP3	1	1	1	0	0	1	0	1	1
THOC3	1	1	1	0	0	1	0	1	1
SRC	1	1	1	0	0	1	0	1	1
SPR	1	1	1	0	0	1	0	1	1
SPNS2	1	1	1	0	0	1	0	1	1
SMG1	1	1	1	0	0	1	0	1	1
SH3PXD2B	1	1	1	0	0	1	0	1	1
RPRD1B	1	1	1	0	0	1	0	1	1
RPL13A	1	1	1	0	0	1	0	1	1
RORA	1	1	1	0	0	1	0	1	1
REV3L	1	1	1	0	0	1	0	1	1
RER1	1	1	1	0	0	1	0	1	1
PRICKLE1	1	1	1	0	0	1	0	1	1
PLRG1	1	1	1	0	0	1	0	1	1
PLA2G7	1	1	1	0	0	1	0	1	1
PDCD2	1	1	1	0	0	1	0	1	1
OSCP1	1	1	1	0	0	1	0	1	1
NUB1	1	1	1	0	0	1	0	1	1
NSMCE1	1	1	1	0	0	1	0	1	1
NEK1	1	1	1	0	0	1	0	1	1
NDUFB4	1	1	1	0	0	1	0	1	1
MTX2	1	1	1	0	0	1	0	1	1
MEP1A	1	1	1	0	0	1	0	1	1
ME1	1	1	1	0	0	1	0	1	1
MB21D2	1	1	1	0	0	1	0	1	1
MAN1C1	1	1	1	0	0	1	0	1	1
LPIN1	1	1	1	0	0	1	0	1	1
KMO	1	1	1	0	0	1	0	1	1
KIAA1109	1	1	1	0	0	1	0	1	1
HTATIP2	1	1	1	0	0	1	0	1	1
HM13	1	1	1	0	0	1	0	1	1
HIST2H4B	1	1	1	0	0	1	0	1	1
HIST1H3B	1	1	1	0	0	1	0	1	1
GPNMB	1	1	1	0	0	1	0	1	1
DRAM1	1	1	1	0	0	1	0	1	1
DDX1	1	1	1	0	0	1	0	1	1
CYP4V2	1	1	1	0	0	1	0	1	1
CYBASC3	1	1	1	0	0	1	0	1	1
CCT6A	1	1	1	0	0	1	0	1	1
APOBEC3H	1	1	1	0	0	1	0	1	1
ALMS1	1	1	1	0	0	1	0	1	1
AAGAB	1	1	1	0	0	1	0	1	1
ZNF850	1	1	1	0	0	0	1	1	1	97
ZNF586	1	1	1	0	0	0	1	1	1
ZBTB44	1	1	1	0	0	0	1	1	1
WIPF2	1	1	1	0	0	0	1	1	1
WBP4	1	1	1	0	0	0	1	1	1
USP22	1	1	1	0	0	0	1	1	1
UPF3A	1	1	1	0	0	0	1	1	1
UHRF2	1	1	1	0	0	0	1	1	1
UBTF	1	1	1	0	0	0	1	1	1
UBE2Q1	1	1	1	0	0	0	1	1	1
TRIOBP	1	1	1	0	0	0	1	1	1
TRIM9	1	1	1	0	0	0	1	1	1
TRIM52	1	1	1	0	0	0	1	1	1
TMEM80	1	1	1	0	0	0	1	1	1
TM9SF3	1	1	1	0	0	0	1	1	1
TIPRL	1	1	1	0	0	0	1	1	1
THUMPD1	1	1	1	0	0	0	1	1	1
THOC5	1	1	1	0	0	0	1	1	1
TCP10L	1	1	1	0	0	0	1	1	1
TCL6	1	1	1	0	0	0	1	1	1
TCEANC2	1	1	1	0	0	0	1	1	1
TCEANC	1	1	1	0	0	0	1	1	1
TAOK1	1	1	1	0	0	0	1	1	1
SYTL2	1	1	1	0	0	0	1	1	1
STOML1	1	1	1	0	0	0	1	1	1
ST6GAL1	1	1	1	0	0	0	1	1	1
SP2	1	1	1	0	0	0	1	1	1
SOCS7	1	1	1	0	0	0	1	1	1
SLC9A8	1	1	1	0	0	0	1	1	1
SH3BP5	1	1	1	0	0	0	1	1	1
SETBP1	1	1	1	0	0	0	1	1	1
SERINC5	1	1	1	0	0	0	1	1	1
SCAI	1	1	1	0	0	0	1	1	1
SAMD3	1	1	1	0	0	0	1	1	1
RTKN2	1	1	1	0	0	0	1	1	1
RASSF4	1	1	1	0	0	0	1	1	1
PRPF4B	1	1	1	0	0	0	1	1	1
PPCS	1	1	1	0	0	0	1	1	1
PIGC	1	1	1	0	0	0	1	1	1
PIF1	1	1	1	0	0	0	1	1	1
PGC	1	1	1	0	0	0	1	1	1
PDLIM5	1	1	1	0	0	0	1	1	1
PCNXL3	1	1	1	0	0	0	1	1	1
PAIP2B	1	1	1	0	0	0	1	1	1
PAFAH1B1	1	1	1	0	0	0	1	1	1
PAF1	1	1	1	0	0	0	1	1	1
OBFC1	1	1	1	0	0	0	1	1	1
NR5A2	1	1	1	0	0	0	1	1	1
NCAM1	1	1	1	0	0	0	1	1	1
MTAP	1	1	1	0	0	0	1	1	1
MKX	1	1	1	0	0	0	1	1	1
METTL5	1	1	1	0	0	0	1	1	1
METTL22	1	1	1	0	0	0	1	1	1
LRCH1	1	1	1	0	0	0	1	1	1
KLHDC5	1	1	1	0	0	0	1	1	1
KIAA2013	1	1	1	0	0	0	1	1	1
KIAA0090	1	1	1	0	0	0	1	1	1
KC2	1	1	1	0	0	0	1	1	1
ITLN2	1	1	1	0	0	0	1	1	1
IQCE	1	1	1	0	0	0	1	1	1
INF2	1	1	1	0	0	0	1	1	1
GTF2I	1	1	1	0	0	0	1	1	1
GPR180	1	1	1	0	0	0	1	1	1
GMEB1	1	1	1	0	0	0	1	1	1
GLCCI1	1	1	1	0	0	0	1	1	1
FCRL2	1	1	1	0	0	0	1	1	1
FAM27E3	1	1	1	0	0	0	1	1	1
EMP2	1	1	1	0	0	0	1	1	1
EML4	1	1	1	0	0	0	1	1	1
EIF2C2	1	1	1	0	0	0	1	1	1
DTD1	1	1	1	0	0	0	1	1	1
DJB12	1	1	1	0	0	0	1	1	1
DCAF4	1	1	1	0	0	0	1	1	1
DAAM1	1	1	1	0	0	0	1	1	1
COX7B	1	1	1	0	0	0	1	1	1
COTL1	1	1	1	0	0	0	1	1	1
CHERP	1	1	1	0	0	0	1	1	1
CD96	1	1	1	0	0	0	1	1	1
CCRN4L	1	1	1	0	0	0	1	1	1
CCDC121	1	1	1	0	0	0	1	1	1
CBR3	1	1	1	0	0	0	1	1	1
CAMKK2	1	1	1	0	0	0	1	1	1
CA8	1	1	1	0	0	0	1	1	1
C7orf55	1	1	1	0	0	0	1	1	1
C6orf1	1	1	1	0	0	0	1	1	1
C19orf6	1	1	1	0	0	0	1	1	1
C15orf37	1	1	1	0	0	0	1	1	1
C10orf137	1	1	1	0	0	0	1	1	1
ATXN7L1	1	1	1	0	0	0	1	1	1
ATP2B4	1	1	1	0	0	0	1	1	1
ARHGAP24	1	1	1	0	0	0	1	1	1
ANKRD28	1	1	1	0	0	0	1	1	1
AMMECR1L	1	1	1	0	0	0	1	1	1
ALDH1A2	1	1	1	0	0	0	1	1	1
AES	1	1	1	0	0	0	1	1	1
ADSS	1	1	1	0	0	0	1	1	1
ADAM12	1	1	1	0	0	0	1	1	1
C3orf52	1	1	0	1	1	1	1	0	0	1
PCDH7	1	1	0	1	1	1	0	1	0	1
CT47A11	1	1	0	1	1	1	0	0	1	1
TTL	1	1	0	1	1	0	1	1	0	13
TNC	1	1	0	1	1	0	1	1	0
SVEP1	1	1	0	1	1	0	1	1	0
RUFY3	1	1	0	1	1	0	1	1	0
RHD	1	1	0	1	1	0	1	1	0
NKAPL	1	1	0	1	1	0	1	1	0
MUSK	1	1	0	1	1	0	1	1	0
IFT81	1	1	0	1	1	0	1	1	0
FRAS1	1	1	0	1	1	0	1	1	0
FAM55B	1	1	0	1	1	0	1	1	0
FAM181B	1	1	0	1	1	0	1	1	0
C6orf123	1	1	0	1	1	0	1	1	0
C14orf79	1	1	0	1	1	0	1	1	0
UCMA	1	1	0	1	1	0	1	0	1	6
PTPN23	1	1	0	1	1	0	1	0	1
GLIS3	1	1	0	1	1	0	1	0	1
FOXG1	1	1	0	1	1	0	1	0	1
DH6	1	1	0	1	1	0	1	0	1
COL14A1	1	1	0	1	1	0	1	0	1
CYR61	1	1	0	1	1	0	0	1	1	2
CXorf69	1	1	0	1	1	0	0	1	1
ZNF704	1	1	0	1	0	1	1	1	0	10
SOX7	1	1	0	1	0	1	1	1	0
SLC35B4	1	1	0	1	0	1	1	1	0
RNH1	1	1	0	1	0	1	1	1	0
PPPDE1	1	1	0	1	0	1	1	1	0
MLL2	1	1	0	1	0	1	1	1	0
FOXN1	1	1	0	1	0	1	1	1	0
COBLL1	1	1	0	1	0	1	1	1	0
CNTN1	1	1	0	1	0	1	1	1	0
ATRNL1	1	1	0	1	0	1	1	1	0
XIRP2	1	1	0	1	0	1	1	0	1	2
CAB39L	1	1	0	1	0	1	1	0	1
GABRQ	1	1	0	1	0	1	0	1	1	2
CCR3	1	1	0	1	0	1	0	1	1
ZNF419	1	1	0	1	0	0	1	1	1	23
TWSG1	1	1	0	1	0	0	1	1	1
TMEM159	1	1	0	1	0	0	1	1	1
SLN	1	1	0	1	0	0	1	1	1
SERPINB10	1	1	0	1	0	0	1	1	1
SCN9A	1	1	0	1	0	0	1	1	1
PRUNE	1	1	0	1	0	0	1	1	1
MUC5AC	1	1	0	1	0	0	1	1	1
MEA1	1	1	0	1	0	0	1	1	1
LZIC	1	1	0	1	0	0	1	1	1
LOC80054	1	1	0	1	0	0	1	1	1
HRH3	1	1	0	1	0	0	1	1	1
GPX6	1	1	0	1	0	0	1	1	1
FAM3A	1	1	0	1	0	0	1	1	1
EFNB2	1	1	0	1	0	0	1	1	1
DLG3	1	1	0	1	0	0	1	1	1
CYB5D2	1	1	0	1	0	0	1	1	1
CHD2	1	1	0	1	0	0	1	1	1
CASZ1	1	1	0	1	0	0	1	1	1
CAPN8	1	1	0	1	0	0	1	1	1
CAC2D2	1	1	0	1	0	0	1	1	1
C3orf26	1	1	0	1	0	0	1	1	1
BTBD19	1	1	0	1	0	0	1	1	1
ZNF829	1	1	0	0	1	1	1	1	0	5
SNX31	1	1	0	0	1	1	1	1	0
NUDT12	1	1	0	0	1	1	1	1	0
CDC14B	1	1	0	0	1	1	1	1	0
BCAR1	1	1	0	0	1	1	1	1	0
ZNF44	1	1	0	0	1	1	1	0	1	2
CD40	1	1	0	0	1	1	1	0	1
RPL23AP32	1	1	0	0	1	0	1	1	1	9
PPP2R2D	1	1	0	0	1	0	1	1	1
OR2T8	1	1	0	0	1	0	1	1	1
GPR4	1	1	0	0	1	0	1	1	1
FAM53B	1	1	0	0	1	0	1	1	1
ETV5	1	1	0	0	1	0	1	1	1
CYYR1	1	1	0	0	1	0	1	1	1
CX3CL1	1	1	0	0	1	0	1	1	1
AP4S1	1	1	0	0	1	0	1	1	1
ZNF862	1	1	0	0	0	1	1	1	1	1138
ZNF845	1	1	0	0	0	1	1	1	1
ZNF737	1	1	0	0	0	1	1	1	1
ZNF729	1	1	0	0	0	1	1	1	1
ZNF714	1	1	0	0	0	1	1	1	1
ZNF709	1	1	0	0	0	1	1	1	1
ZNF702P	1	1	0	0	0	1	1	1	1
ZNF700	1	1	0	0	0	1	1	1	1
ZNF692	1	1	0	0	0	1	1	1	1
ZNF667	1	1	0	0	0	1	1	1	1
ZNF658	1	1	0	0	0	1	1	1	1
ZNF649	1	1	0	0	0	1	1	1	1
ZNF644	1	1	0	0	0	1	1	1	1
ZNF629	1	1	0	0	0	1	1	1	1
ZNF626	1	1	0	0	0	1	1	1	1
ZNF625	1	1	0	0	0	1	1	1	1
ZNF585A	1	1	0	0	0	1	1	1	1
ZNF577	1	1	0	0	0	1	1	1	1
ZNF564	1	1	0	0	0	1	1	1	1
ZNF562	1	1	0	0	0	1	1	1	1
ZNF561	1	1	0	0	0	1	1	1	1
ZNF541	1	1	0	0	0	1	1	1	1
ZNF493	1	1	0	0	0	1	1	1	1
ZNF492	1	1	0	0	0	1	1	1	1
ZNF467	1	1	0	0	0	1	1	1	1
ZNF439	1	1	0	0	0	1	1	1	1
ZNF425	1	1	0	0	0	1	1	1	1
ZNF347	1	1	0	0	0	1	1	1	1
ZNF30	1	1	0	0	0	1	1	1	1
ZNF286A	1	1	0	0	0	1	1	1	1
ZNF24	1	1	0	0	0	1	1	1	1
ZNF23	1	1	0	0	0	1	1	1	1
ZNF189	1	1	0	0	0	1	1	1	1
ZNF177	1	1	0	0	0	1	1	1	1
ZNF175	1	1	0	0	0	1	1	1	1
ZNF160	1	1	0	0	0	1	1	1	1
ZNF148	1	1	0	0	0	1	1	1	1
ZNF107	1	1	0	0	0	1	1	1	1
ZNF100	1	1	0	0	0	1	1	1	1
ZMIZ2	1	1	0	0	0	1	1	1	1
ZMAT2	1	1	0	0	0	1	1	1	1
ZFYVE9	1	1	0	0	0	1	1	1	1
ZFYVE20	1	1	0	0	0	1	1	1	1
ZFX	1	1	0	0	0	1	1	1	1
ZFP91	1	1	0	0	0	1	1	1	1
ZFP82	1	1	0	0	0	1	1	1	1
ZFP36L1	1	1	0	0	0	1	1	1	1
ZFAND5	1	1	0	0	0	1	1	1	1
ZFAND3	1	1	0	0	0	1	1	1	1
ZEB2	1	1	0	0	0	1	1	1	1
ZDHHC20	1	1	0	0	0	1	1	1	1
ZCCHC2	1	1	0	0	0	1	1	1	1
ZC3HAV1	1	1	0	0	0	1	1	1	1
ZC3H7B	1	1	0	0	0	1	1	1	1
ZC3H13	1	1	0	0	0	1	1	1	1
ZBTB7B	1	1	0	0	0	1	1	1	1
ZBTB43	1	1	0	0	0	1	1	1	1
ZBTB37	1	1	0	0	0	1	1	1	1
ZBTB2	1	1	0	0	0	1	1	1	1
ZBTB16	1	1	0	0	0	1	1	1	1
ZBED1	1	1	0	0	0	1	1	1	1
YTHDF2	1	1	0	0	0	1	1	1	1
YTHDF1	1	1	0	0	0	1	1	1	1
YPEL5	1	1	0	0	0	1	1	1	1
YME1L1	1	1	0	0	0	1	1	1	1
YIF1B	1	1	0	0	0	1	1	1	1
YES1	1	1	0	0	0	1	1	1	1
XPR1	1	1	0	0	0	1	1	1	1
XKR6	1	1	0	0	0	1	1	1	1
XBP1	1	1	0	0	0	1	1	1	1
WNT6	1	1	0	0	0	1	1	1	1
WNK1	1	1	0	0	0	1	1	1	1
WIPI2	1	1	0	0	0	1	1	1	1
WHSC1L1	1	1	0	0	0	1	1	1	1
WHAMM	1	1	0	0	0	1	1	1	1
WDR92	1	1	0	0	0	1	1	1	1
WDR82	1	1	0	0	0	1	1	1	1
WDR73	1	1	0	0	0	1	1	1	1
WDR20	1	1	0	0	0	1	1	1	1
WDR19	1	1	0	0	0	1	1	1	1
WDR11	1	1	0	0	0	1	1	1	1
WDFY4	1	1	0	0	0	1	1	1	1
WBP11	1	1	0	0	0	1	1	1	1
WASH1	1	1	0	0	0	1	1	1	1
WASF2	1	1	0	0	0	1	1	1	1
VMA21	1	1	0	0	0	1	1	1	1
VIL1	1	1	0	0	0	1	1	1	1
VANGL1	1	1	0	0	0	1	1	1	1
USP6	1	1	0	0	0	1	1	1	1
USP54	1	1	0	0	0	1	1	1	1
USP48	1	1	0	0	0	1	1	1	1
USP42	1	1	0	0	0	1	1	1	1
USP40	1	1	0	0	0	1	1	1	1
USP3	1	1	0	0	0	1	1	1	1
USP15	1	1	0	0	0	1	1	1	1
USP12	1	1	0	0	0	1	1	1	1
USP10	1	1	0	0	0	1	1	1	1
USE1	1	1	0	0	0	1	1	1	1
UROD	1	1	0	0	0	1	1	1	1
UQCRB	1	1	0	0	0	1	1	1	1
UQCR11	1	1	0	0	0	1	1	1	1
UQCC	1	1	0	0	0	1	1	1	1
UHRF1	1	1	0	0	0	1	1	1	1
UBXN4	1	1	0	0	0	1	1	1	1
UBR4	1	1	0	0	0	1	1	1	1
UBR3	1	1	0	0	0	1	1	1	1
UBL3	1	1	0	0	0	1	1	1	1
UBE2Z	1	1	0	0	0	1	1	1	1
UBE2O	1	1	0	0	0	1	1	1	1
UBE2F	1	1	0	0	0	1	1	1	1
UBB	1	1	0	0	0	1	1	1	1
UBAP2L	1	1	0	0	0	1	1	1	1
UBA52	1	1	0	0	0	1	1	1	1
U2AF1L4	1	1	0	0	0	1	1	1	1
U2AF1	1	1	0	0	0	1	1	1	1
TXNL4B	1	1	0	0	0	1	1	1	1
TXNDC11	1	1	0	0	0	1	1	1	1
TUBA4A	1	1	0	0	0	1	1	1	1
TTYH3	1	1	0	0	0	1	1	1	1
TTTY14	1	1	0	0	0	1	1	1	1
TTPAL	1	1	0	0	0	1	1	1	1
TTLL6	1	1	0	0	0	1	1	1	1
TTC9C	1	1	0	0	0	1	1	1	1
TSPAN32	1	1	0	0	0	1	1	1	1
TSPAN2	1	1	0	0	0	1	1	1	1
TSG101	1	1	0	0	0	1	1	1	1
TRMT2A	1	1	0	0	0	1	1	1	1
TRMT1L	1	1	0	0	0	1	1	1	1
TRIP6	1	1	0	0	0	1	1	1	1
TRIP4	1	1	0	0	0	1	1	1	1
TRIP12	1	1	0	0	0	1	1	1	1
TRIP11	1	1	0	0	0	1	1	1	1
TRIM46	1	1	0	0	0	1	1	1	1
TRIM36	1	1	0	0	0	1	1	1	1
TRIM21	1	1	0	0	0	1	1	1	1
TRIM14	1	1	0	0	0	1	1	1	1
TRIM10	1	1	0	0	0	1	1	1	1
TRERF1	1	1	0	0	0	1	1	1	1
TREML2	1	1	0	0	0	1	1	1	1
TRAF3	1	1	0	0	0	1	1	1	1
TPP1	1	1	0	0	0	1	1	1	1
TPM1	1	1	0	0	0	1	1	1	1
TPCN1	1	1	0	0	0	1	1	1	1
TP53I13	1	1	0	0	0	1	1	1	1
TOR1AIP2	1	1	0	0	0	1	1	1	1
TOR1AIP1	1	1	0	0	0	1	1	1	1
TOMM20	1	1	0	0	0	1	1	1	1
TNXB	1	1	0	0	0	1	1	1	1
TNR	1	1	0	0	0	1	1	1	1
TNK2	1	1	0	0	0	1	1	1	1
TMX4	1	1	0	0	0	1	1	1	1
TMX2	1	1	0	0	0	1	1	1	1
TMEM97	1	1	0	0	0	1	1	1	1
TMEM86B	1	1	0	0	0	1	1	1	1
TMEM57	1	1	0	0	0	1	1	1	1
TMEM39A	1	1	0	0	0	1	1	1	1
TMEM187	1	1	0	0	0	1	1	1	1
TMEM185B	1	1	0	0	0	1	1	1	1
TMEM170A	1	1	0	0	0	1	1	1	1
TMEM135	1	1	0	0	0	1	1	1	1
TMEM107	1	1	0	0	0	1	1	1	1
TMCC1	1	1	0	0	0	1	1	1	1
TMC8	1	1	0	0	0	1	1	1	1
TMC6	1	1	0	0	0	1	1	1	1
TM7SF3	1	1	0	0	0	1	1	1	1
TM7SF2	1	1	0	0	0	1	1	1	1
TM2D2	1	1	0	0	0	1	1	1	1
TLK2	1	1	0	0	0	1	1	1	1
TIGD1	1	1	0	0	0	1	1	1	1
TIFA	1	1	0	0	0	1	1	1	1
TIA1	1	1	0	0	0	1	1	1	1
THOP1	1	1	0	0	0	1	1	1	1
THOC4	1	1	0	0	0	1	1	1	1
THBS1	1	1	0	0	0	1	1	1	1
THAP6	1	1	0	0	0	1	1	1	1
THADA	1	1	0	0	0	1	1	1	1
TGFBI	1	1	0	0	0	1	1	1	1
TFDP1	1	1	0	0	0	1	1	1	1
TES	1	1	0	0	0	1	1	1	1
TERF2IP	1	1	0	0	0	1	1	1	1
TECPR2	1	1	0	0	0	1	1	1	1
TCP11L2	1	1	0	0	0	1	1	1	1
TCEAL5	1	1	0	0	0	1	1	1	1
TCEA3	1	1	0	0	0	1	1	1	1
TBRG1	1	1	0	0	0	1	1	1	1
TBCD	1	1	0	0	0	1	1	1	1
TBC1D9B	1	1	0	0	0	1	1	1	1
TBC1D12	1	1	0	0	0	1	1	1	1
TAPBP	1	1	0	0	0	1	1	1	1
TANK	1	1	0	0	0	1	1	1	1
TAGAP	1	1	0	0	0	1	1	1	1
TAF9	1	1	0	0	0	1	1	1	1
TAF4	1	1	0	0	0	1	1	1	1
SYTL4	1	1	0	0	0	1	1	1	1
SYNPO	1	1	0	0	0	1	1	1	1
SYNJ2BP	1	1	0	0	0	1	1	1	1
SUZ12	1	1	0	0	0	1	1	1	1
SUV420H1	1	1	0	0	0	1	1	1	1
SUPT7L	1	1	0	0	0	1	1	1	1
SULT2A1	1	1	0	0	0	1	1	1	1
SULT1B1	1	1	0	0	0	1	1	1	1
SUGP2	1	1	0	0	0	1	1	1	1
SUFU	1	1	0	0	0	1	1	1	1
STRN	1	1	0	0	0	1	1	1	1
STRAP	1	1	0	0	0	1	1	1	1
STK4	1	1	0	0	0	1	1	1	1
STK35	1	1	0	0	0	1	1	1	1
STBD1	1	1	0	0	0	1	1	1	1
STAT5A	1	1	0	0	0	1	1	1	1
STAT3	1	1	0	0	0	1	1	1	1
STAG3	1	1	0	0	0	1	1	1	1
STAG2	1	1	0	0	0	1	1	1	1
ST3GAL3	1	1	0	0	0	1	1	1	1
SSU72	1	1	0	0	0	1	1	1	1
SSR1	1	1	0	0	0	1	1	1	1
SSH1	1	1	0	0	0	1	1	1	1
SSBP3	1	1	0	0	0	1	1	1	1
SRSF4	1	1	0	0	0	1	1	1	1
SRGAP2	1	1	0	0	0	1	1	1	1
SRF	1	1	0	0	0	1	1	1	1
SPTLC2	1	1	0	0	0	1	1	1	1
SPTLC1	1	1	0	0	0	1	1	1	1
SPTBN5	1	1	0	0	0	1	1	1	1
SPIN3	1	1	0	0	0	1	1	1	1
SPEF1	1	1	0	0	0	1	1	1	1
SPECC1	1	1	0	0	0	1	1	1	1
SOX4	1	1	0	0	0	1	1	1	1
SON	1	1	0	0	0	1	1	1	1
SOLH	1	1	0	0	0	1	1	1	1
SOD2	1	1	0	0	0	1	1	1	1
SNRNP70	1	1	0	0	0	1	1	1	1
SNRNP48	1	1	0	0	0	1	1	1	1
SNIP1	1	1	0	0	0	1	1	1	1
SMPD4	1	1	0	0	0	1	1	1	1
SMG7	1	1	0	0	0	1	1	1	1
SMG6	1	1	0	0	0	1	1	1	1
SMCHD1	1	1	0	0	0	1	1	1	1
SMC5	1	1	0	0	0	1	1	1	1
SMARCD3	1	1	0	0	0	1	1	1	1
SMARCA5	1	1	0	0	0	1	1	1	1
SLC8A1	1	1	0	0	0	1	1	1	1
SLC7A6OS	1	1	0	0	0	1	1	1	1
SLC5A10	1	1	0	0	0	1	1	1	1
SLC4A8	1	1	0	0	0	1	1	1	1
SLC44A5	1	1	0	0	0	1	1	1	1
SLC38A3	1	1	0	0	0	1	1	1	1
SLC37A3	1	1	0	0	0	1	1	1	1
SLC35A2	1	1	0	0	0	1	1	1	1
SLC30A7	1	1	0	0	0	1	1	1	1
SLC2A5	1	1	0	0	0	1	1	1	1
SLC2A13	1	1	0	0	0	1	1	1	1
SLC2A1	1	1	0	0	0	1	1	1	1
SLC28A3	1	1	0	0	0	1	1	1	1
SLC26A1	1	1	0	0	0	1	1	1	1
SLC25A4	1	1	0	0	0	1	1	1	1
SLC23A3	1	1	0	0	0	1	1	1	1
SLC20A1	1	1	0	0	0	1	1	1	1
SLC15A4	1	1	0	0	0	1	1	1	1
SLC14A1	1	1	0	0	0	1	1	1	1
SLC12A3	1	1	0	0	0	1	1	1	1
SLAIN2	1	1	0	0	0	1	1	1	1
SKIL	1	1	0	0	0	1	1	1	1
SKA2	1	1	0	0	0	1	1	1	1
SIRT3	1	1	0	0	0	1	1	1	1
SIRPG	1	1	0	0	0	1	1	1	1
SIAE	1	1	0	0	0	1	1	1	1
SHMT2	1	1	0	0	0	1	1	1	1
SHFM1	1	1	0	0	0	1	1	1	1
SH3KBP1	1	1	0	0	0	1	1	1	1
SH3BP5L	1	1	0	0	0	1	1	1	1
SGSH	1	1	0	0	0	1	1	1	1
SFTPC	1	1	0	0	0	1	1	1	1
SETD8	1	1	0	0	0	1	1	1	1
SET	1	1	0	0	0	1	1	1	1
SEPHS1	1	1	0	0	0	1	1	1	1
2007-09-01	1	1	0	0	0	1	1	1	1
SENP5	1	1	0	0	0	1	1	1	1
SENP3	1	1	0	0	0	1	1	1	1
SENP2	1	1	0	0	0	1	1	1	1
SENP1	1	1	0	0	0	1	1	1	1
SEMA4D	1	1	0	0	0	1	1	1	1
SELPLG	1	1	0	0	0	1	1	1	1
SELENBP1	1	1	0	0	0	1	1	1	1
SEL1L3	1	1	0	0	0	1	1	1	1
SEC24A	1	1	0	0	0	1	1	1	1
SEC22A	1	1	0	0	0	1	1	1	1
SEC11A	1	1	0	0	0	1	1	1	1
SDR42E1	1	1	0	0	0	1	1	1	1
SDCCAG8	1	1	0	0	0	1	1	1	1
SCT	1	1	0	0	0	1	1	1	1
SCD5	1	1	0	0	0	1	1	1	1
SCARB1	1	1	0	0	0	1	1	1	1
SARNP	1	1	0	0	0	1	1	1	1
SAE1	1	1	0	0	0	1	1	1	1
RYR1	1	1	0	0	0	1	1	1	1
RUNX2	1	1	0	0	0	1	1	1	1
RUNDC1	1	1	0	0	0	1	1	1	1
RTCD1	1	1	0	0	0	1	1	1	1
RRP12	1	1	0	0	0	1	1	1	1
RPS6KA5	1	1	0	0	0	1	1	1	1
RPS6KA3	1	1	0	0	0	1	1	1	1
RPS3A	1	1	0	0	0	1	1	1	1
RPS2P32	1	1	0	0	0	1	1	1	1
RPS29	1	1	0	0	0	1	1	1	1
RPS27	1	1	0	0	0	1	1	1	1
RPS25	1	1	0	0	0	1	1	1	1
RPS21	1	1	0	0	0	1	1	1	1
RPS17	1	1	0	0	0	1	1	1	1
RPS15A	1	1	0	0	0	1	1	1	1
RPS10	1	1	0	0	0	1	1	1	1
RPL9	1	1	0	0	0	1	1	1	1
RPL6	1	1	0	0	0	1	1	1	1
RPL37	1	1	0	0	0	1	1	1	1
RPL34	1	1	0	0	0	1	1	1	1
RPL28	1	1	0	0	0	1	1	1	1
RPL26	1	1	0	0	0	1	1	1	1
RPL23AP7	1	1	0	0	0	1	1	1	1
RPL23	1	1	0	0	0	1	1	1	1
RPL22L1	1	1	0	0	0	1	1	1	1
RPL21P44	1	1	0	0	0	1	1	1	1
RPL21	1	1	0	0	0	1	1	1	1
RPL14	1	1	0	0	0	1	1	1	1
RPL11	1	1	0	0	0	1	1	1	1
RP2	1	1	0	0	0	1	1	1	1
ROR1	1	1	0	0	0	1	1	1	1
ROPN1L	1	1	0	0	0	1	1	1	1
ROGDI	1	1	0	0	0	1	1	1	1
ROCK2	1	1	0	0	0	1	1	1	1
RNPS1	1	1	0	0	0	1	1	1	1
RNMTL1	1	1	0	0	0	1	1	1	1
RNFT1	1	1	0	0	0	1	1	1	1
RNF216	1	1	0	0	0	1	1	1	1
RNF2	1	1	0	0	0	1	1	1	1
RNF170	1	1	0	0	0	1	1	1	1
RNF115	1	1	0	0	0	1	1	1	1
RIF1	1	1	0	0	0	1	1	1	1
RHOF	1	1	0	0	0	1	1	1	1
RHOC	1	1	0	0	0	1	1	1	1
RHCE	1	1	0	0	0	1	1	1	1
RGS5	1	1	0	0	0	1	1	1	1
RGS16	1	1	0	0	0	1	1	1	1
RGPD5	1	1	0	0	0	1	1	1	1
RFX1	1	1	0	0	0	1	1	1	1
RFT1	1	1	0	0	0	1	1	1	1
RFFL	1	1	0	0	0	1	1	1	1
REV1	1	1	0	0	0	1	1	1	1
RETSAT	1	1	0	0	0	1	1	1	1
REST	1	1	0	0	0	1	1	1	1
RDBP	1	1	0	0	0	1	1	1	1
RCOR3	1	1	0	0	0	1	1	1	1
RCBTB2	1	1	0	0	0	1	1	1	1
RC3H2	1	1	0	0	0	1	1	1	1
RBMS1	1	1	0	0	0	1	1	1	1
RBM47	1	1	0	0	0	1	1	1	1
RBM41	1	1	0	0	0	1	1	1	1
RBM27	1	1	0	0	0	1	1	1	1
RBL2	1	1	0	0	0	1	1	1	1
RAX2	1	1	0	0	0	1	1	1	1
RASEF	1	1	0	0	0	1	1	1	1
RASD2	1	1	0	0	0	1	1	1	1
RANBP9	1	1	0	0	0	1	1	1	1
RALGPS2	1	1	0	0	0	1	1	1	1
RALBP1	1	1	0	0	0	1	1	1	1
RALA	1	1	0	0	0	1	1	1	1
RAI1	1	1	0	0	0	1	1	1	1
RAC2	1	1	0	0	0	1	1	1	1
RABL5	1	1	0	0	0	1	1	1	1
RABGEF1	1	1	0	0	0	1	1	1	1
RABGAP1L	1	1	0	0	0	1	1	1	1
RAB7B	1	1	0	0	0	1	1	1	1
RAB30	1	1	0	0	0	1	1	1	1
RAB10	1	1	0	0	0	1	1	1	1
QKI	1	1	0	0	0	1	1	1	1
PVR	1	1	0	0	0	1	1	1	1
PUM1	1	1	0	0	0	1	1	1	1
PTPRC	1	1	0	0	0	1	1	1	1
PTPN18	1	1	0	0	0	1	1	1	1
PTGS1	1	1	0	0	0	1	1	1	1
PSPH	1	1	0	0	0	1	1	1	1
PSMD1	1	1	0	0	0	1	1	1	1
PSMB2	1	1	0	0	0	1	1	1	1
PSKH1	1	1	0	0	0	1	1	1	1
PRSS42	1	1	0	0	0	1	1	1	1
PRRC2C	1	1	0	0	0	1	1	1	1
PROK2	1	1	0	0	0	1	1	1	1
PRKCB	1	1	0	0	0	1	1	1	1
PRKAG2	1	1	0	0	0	1	1	1	1
PPTC7	1	1	0	0	0	1	1	1	1
PPP6C	1	1	0	0	0	1	1	1	1
PPP4R2	1	1	0	0	0	1	1	1	1
PPP4R1	1	1	0	0	0	1	1	1	1
PPP3R1	1	1	0	0	0	1	1	1	1
PPP2R3A	1	1	0	0	0	1	1	1	1
PPP2CB	1	1	0	0	0	1	1	1	1
PPP1R9A	1	1	0	0	0	1	1	1	1
PPP1R3B	1	1	0	0	0	1	1	1	1
PPP1R12A	1	1	0	0	0	1	1	1	1
PPP1CB	1	1	0	0	0	1	1	1	1
PPM1L	1	1	0	0	0	1	1	1	1
PPIL1	1	1	0	0	0	1	1	1	1
PPIAL4A	1	1	0	0	0	1	1	1	1
PPFIBP1	1	1	0	0	0	1	1	1	1
PPARD	1	1	0	0	0	1	1	1	1
PPARA	1	1	0	0	0	1	1	1	1
POU5F1	1	1	0	0	0	1	1	1	1
POP1	1	1	0	0	0	1	1	1	1
POM121	1	1	0	0	0	1	1	1	1
POLR1D	1	1	0	0	0	1	1	1	1
POLB	1	1	0	0	0	1	1	1	1
POGLUT1	1	1	0	0	0	1	1	1	1
POC1B	1	1	0	0	0	1	1	1	1
POC1A	1	1	0	0	0	1	1	1	1
PMEPA1	1	1	0	0	0	1	1	1	1
PLEKHM3	1	1	0	0	0	1	1	1	1
PLEKHA7	1	1	0	0	0	1	1	1	1
PLEKHA4	1	1	0	0	0	1	1	1	1
PLEKHA3	1	1	0	0	0	1	1	1	1
PLCD1	1	1	0	0	0	1	1	1	1
PLCB1	1	1	0	0	0	1	1	1	1
PLAA	1	1	0	0	0	1	1	1	1
PKD2	1	1	0	0	0	1	1	1	1
PIWIL4	1	1	0	0	0	1	1	1	1
PITPNM2	1	1	0	0	0	1	1	1	1
PITPNC1	1	1	0	0	0	1	1	1	1
PIP4K2A	1	1	0	0	0	1	1	1	1
PINK1	1	1	0	0	0	1	1	1	1
PIM3	1	1	0	0	0	1	1	1	1
PIKFYVE	1	1	0	0	0	1	1	1	1
PIK3R1	1	1	0	0	0	1	1	1	1
PIK3CD	1	1	0	0	0	1	1	1	1
PIGL	1	1	0	0	0	1	1	1	1
PIGG	1	1	0	0	0	1	1	1	1
PHTF2	1	1	0	0	0	1	1	1	1
PHTF1	1	1	0	0	0	1	1	1	1
PHF20L1	1	1	0	0	0	1	1	1	1
PHF19	1	1	0	0	0	1	1	1	1
PHF17	1	1	0	0	0	1	1	1	1
PHF15	1	1	0	0	0	1	1	1	1
PHAX	1	1	0	0	0	1	1	1	1
PGK1	1	1	0	0	0	1	1	1	1
PFKFB3	1	1	0	0	0	1	1	1	1
PFAS	1	1	0	0	0	1	1	1	1
PEX10	1	1	0	0	0	1	1	1	1
PEAK1	1	1	0	0	0	1	1	1	1
PDZD8	1	1	0	0	0	1	1	1	1
PDXK	1	1	0	0	0	1	1	1	1
PDE9A	1	1	0	0	0	1	1	1	1
PDE6B	1	1	0	0	0	1	1	1	1
PDE4B	1	1	0	0	0	1	1	1	1
PCNT	1	1	0	0	0	1	1	1	1
PCNP	1	1	0	0	0	1	1	1	1
PCM1	1	1	0	0	0	1	1	1	1
PBX2	1	1	0	0	0	1	1	1	1
PBX1	1	1	0	0	0	1	1	1	1
PARS2	1	1	0	0	0	1	1	1	1
PARP8	1	1	0	0	0	1	1	1	1
PARP4	1	1	0	0	0	1	1	1	1
PARP11	1	1	0	0	0	1	1	1	1
PAPSS2	1	1	0	0	0	1	1	1	1
PAPLN	1	1	0	0	0	1	1	1	1
PAPD4	1	1	0	0	0	1	1	1	1
PANX2	1	1	0	0	0	1	1	1	1
PANK3	1	1	0	0	0	1	1	1	1
PANK2	1	1	0	0	0	1	1	1	1
PAGE2	1	1	0	0	0	1	1	1	1
PACS1	1	1	0	0	0	1	1	1	1
PACRGL	1	1	0	0	0	1	1	1	1
PABPC3	1	1	0	0	0	1	1	1	1
PA2G4	1	1	0	0	0	1	1	1	1
P4HTM	1	1	0	0	0	1	1	1	1
OXSR1	1	1	0	0	0	1	1	1	1
OXR1	1	1	0	0	0	1	1	1	1
OSTM1	1	1	0	0	0	1	1	1	1
OSTCP1	1	1	0	0	0	1	1	1	1
OSR2	1	1	0	0	0	1	1	1	1
OSGIN2	1	1	0	0	0	1	1	1	1
OSGEP	1	1	0	0	0	1	1	1	1
OSBPL9	1	1	0	0	0	1	1	1	1
OSBPL3	1	1	0	0	0	1	1	1	1
OSBPL2	1	1	0	0	0	1	1	1	1
OSBP	1	1	0	0	0	1	1	1	1
ORAI1	1	1	0	0	0	1	1	1	1
ODF2	1	1	0	0	0	1	1	1	1
OCRL	1	1	0	0	0	1	1	1	1
OAF	1	1	0	0	0	1	1	1	1
NXT1	1	1	0	0	0	1	1	1	1
NUTF2	1	1	0	0	0	1	1	1	1
NUP98	1	1	0	0	0	1	1	1	1
NUP50	1	1	0	0	0	1	1	1	1
NUP43	1	1	0	0	0	1	1	1	1
NUDT4	1	1	0	0	0	1	1	1	1
NUCKS1	1	1	0	0	0	1	1	1	1
NT5DC2	1	1	0	0	0	1	1	1	1
NSF	1	1	0	0	0	1	1	1	1
NSD1	1	1	0	0	0	1	1	1	1
NR1D2	1	1	0	0	0	1	1	1	1
NR1D1	1	1	0	0	0	1	1	1	1
NPY5R	1	1	0	0	0	1	1	1	1
NPRL3	1	1	0	0	0	1	1	1	1
NOTCH2NL	1	1	0	0	0	1	1	1	1
NOSIP	1	1	0	0	0	1	1	1	1
NONO	1	1	0	0	0	1	1	1	1
NOC2L	1	1	0	0	0	1	1	1	1
NIPBL	1	1	0	0	0	1	1	1	1
NIPAL3	1	1	0	0	0	1	1	1	1
NEXN	1	1	0	0	0	1	1	1	1
NEURL4	1	1	0	0	0	1	1	1	1
NEK9	1	1	0	0	0	1	1	1	1
NEK4	1	1	0	0	0	1	1	1	1
NEDD9	1	1	0	0	0	1	1	1	1
NDUFS5	1	1	0	0	0	1	1	1	1
NDUFS4	1	1	0	0	0	1	1	1	1
NDUFS1	1	1	0	0	0	1	1	1	1
NDUFA6	1	1	0	0	0	1	1	1	1
NDUFA5	1	1	0	0	0	1	1	1	1
NDUFA4	1	1	0	0	0	1	1	1	1
NDUFA10	1	1	0	0	0	1	1	1	1
NDFIP1	1	1	0	0	0	1	1	1	1
NCOA3	1	1	0	0	0	1	1	1	1
NCEH1	1	1	0	0	0	1	1	1	1
NBPF3	1	1	0	0	0	1	1	1	1
RG2	1	1	0	0	0	1	1	1	1
IF1	1	1	0	0	0	1	1	1	1
GLU	1	1	0	0	0	1	1	1	1
F1	1	1	0	0	0	1	1	1	1
MYO1G	1	1	0	0	0	1	1	1	1
MYO19	1	1	0	0	0	1	1	1	1
MYCT1	1	1	0	0	0	1	1	1	1
MYCL1	1	1	0	0	0	1	1	1	1
MXI1	1	1	0	0	0	1	1	1	1
MXD4	1	1	0	0	0	1	1	1	1
MUTYH	1	1	0	0	0	1	1	1	1
MUDENG	1	1	0	0	0	1	1	1	1
MTMR9	1	1	0	0	0	1	1	1	1
MTMR6	1	1	0	0	0	1	1	1	1
MTMR4	1	1	0	0	0	1	1	1	1
MTMR1	1	1	0	0	0	1	1	1	1
MTIF3	1	1	0	0	0	1	1	1	1
MTHFR	1	1	0	0	0	1	1	1	1
MTERFD2	1	1	0	0	0	1	1	1	1
MSRA	1	1	0	0	0	1	1	1	1
MRPS18C	1	1	0	0	0	1	1	1	1
MRPL49	1	1	0	0	0	1	1	1	1
MRPL35	1	1	0	0	0	1	1	1	1
MPST	1	1	0	0	0	1	1	1	1
MPRIP	1	1	0	0	0	1	1	1	1
MPHOSPH9	1	1	0	0	0	1	1	1	1
MPHOSPH8	1	1	0	0	0	1	1	1	1
MON2	1	1	0	0	0	1	1	1	1
MON1B	1	1	0	0	0	1	1	1	1
MOB4	1	1	0	0	0	1	1	1	1
MOB1A	1	1	0	0	0	1	1	1	1
MMP28	1	1	0	0	0	1	1	1	1
MLX	1	1	0	0	0	1	1	1	1
MLLT6	1	1	0	0	0	1	1	1	1
MLLT4	1	1	0	0	0	1	1	1	1
MLL	1	1	0	0	0	1	1	1	1
MIS18BP1	1	1	0	0	0	1	1	1	1
MILR1	1	1	0	0	0	1	1	1	1
MICAL2	1	1	0	0	0	1	1	1	1
METTL19	1	1	0	0	0	1	1	1	1
MEPCE	1	1	0	0	0	1	1	1	1
MCM9	1	1	0	0	0	1	1	1	1
MCL1	1	1	0	0	0	1	1	1	1
MCFD2	1	1	0	0	0	1	1	1	1
MCAM	1	1	0	0	0	1	1	1	1
MBTD1	1	1	0	0	0	1	1	1	1
MAX	1	1	0	0	0	1	1	1	1
MATK	1	1	0	0	0	1	1	1	1
MARK2	1	1	0	0	0	1	1	1	1
2008-03-01	1	1	0	0	0	1	1	1	1
2003-03-01	1	1	0	0	0	1	1	1	1
2002-03-01	1	1	0	0	0	1	1	1	1
MAPT	1	1	0	0	0	1	1	1	1
MAPRE2	1	1	0	0	0	1	1	1	1
MAPKBP1	1	1	0	0	0	1	1	1	1
MAPK7	1	1	0	0	0	1	1	1	1
MAPK14	1	1	0	0	0	1	1	1	1
MAP4K5	1	1	0	0	0	1	1	1	1
MAP4K3	1	1	0	0	0	1	1	1	1
MAP3K10	1	1	0	0	0	1	1	1	1
MAP2K3	1	1	0	0	0	1	1	1	1
MAP2K2	1	1	0	0	0	1	1	1	1
MAP1LC3B	1	1	0	0	0	1	1	1	1
MAN2A1	1	1	0	0	0	1	1	1	1
MALT1	1	1	0	0	0	1	1	1	1
MAGOHB	1	1	0	0	0	1	1	1	1
MAFK	1	1	0	0	0	1	1	1	1
MAFG	1	1	0	0	0	1	1	1	1
MAFB	1	1	0	0	0	1	1	1	1
MACF1	1	1	0	0	0	1	1	1	1
LYPLA1	1	1	0	0	0	1	1	1	1
LYNX1	1	1	0	0	0	1	1	1	1
LYN	1	1	0	0	0	1	1	1	1
LUC7L2	1	1	0	0	0	1	1	1	1
LSM5	1	1	0	0	0	1	1	1	1
LRRFIP2	1	1	0	0	0	1	1	1	1
LRRC8B	1	1	0	0	0	1	1	1	1
LPCAT1	1	1	0	0	0	1	1	1	1
LPAR6	1	1	0	0	0	1	1	1	1
LPA	1	1	0	0	0	1	1	1	1
LOXL3	1	1	0	0	0	1	1	1	1
LONP2	1	1	0	0	0	1	1	1	1
LOH12CR2	1	1	0	0	0	1	1	1	1
LOH12CR1	1	1	0	0	0	1	1	1	1
LOC729080	1	1	0	0	0	1	1	1	1
LOC653061	1	1	0	0	0	1	1	1	1
LOC440104	1	1	0	0	0	1	1	1	1
LOC401431	1	1	0	0	0	1	1	1	1
LOC100131541	1	1	0	0	0	1	1	1	1
LOC100131096	1	1	0	0	0	1	1	1	1
LOC100129196	1	1	0	0	0	1	1	1	1
LNPEP	1	1	0	0	0	1	1	1	1
LMLN	1	1	0	0	0	1	1	1	1
LLPH	1	1	0	0	0	1	1	1	1
LLGL2	1	1	0	0	0	1	1	1	1
LIPT2	1	1	0	0	0	1	1	1	1
LINS	1	1	0	0	0	1	1	1	1
LINC00338	1	1	0	0	0	1	1	1	1
LARP4B	1	1	0	0	0	1	1	1	1
LAMP2	1	1	0	0	0	1	1	1	1
KRT71	1	1	0	0	0	1	1	1	1
KRT18	1	1	0	0	0	1	1	1	1
KRCC1	1	1	0	0	0	1	1	1	1
KP6	1	1	0	0	0	1	1	1	1
KP5	1	1	0	0	0	1	1	1	1
KP4	1	1	0	0	0	1	1	1	1
KLHL8	1	1	0	0	0	1	1	1	1
KLHL7	1	1	0	0	0	1	1	1	1
KLHL15	1	1	0	0	0	1	1	1	1
KLF5	1	1	0	0	0	1	1	1	1
KLC1	1	1	0	0	0	1	1	1	1
KIR3DL1	1	1	0	0	0	1	1	1	1
KIR2DS2	1	1	0	0	0	1	1	1	1
KIR2DL4	1	1	0	0	0	1	1	1	1
KIDINS220	1	1	0	0	0	1	1	1	1
KIAA2018	1	1	0	0	0	1	1	1	1
KIAA1549	1	1	0	0	0	1	1	1	1
KIAA1432	1	1	0	0	0	1	1	1	1
KIAA1429	1	1	0	0	0	1	1	1	1
KIAA1107	1	1	0	0	0	1	1	1	1
KIAA1033	1	1	0	0	0	1	1	1	1
KIAA0907	1	1	0	0	0	1	1	1	1
KIAA0564	1	1	0	0	0	1	1	1	1
KIAA0226L	1	1	0	0	0	1	1	1	1
KHSRP	1	1	0	0	0	1	1	1	1
KDM1B	1	1	0	0	0	1	1	1	1
KDELR2	1	1	0	0	0	1	1	1	1
KCTD9	1	1	0	0	0	1	1	1	1
KCNJ2	1	1	0	0	0	1	1	1	1
KCND3	1	1	0	0	0	1	1	1	1
KCB2	1	1	0	0	0	1	1	1	1
KBTBD4	1	1	0	0	0	1	1	1	1
KAZN	1	1	0	0	0	1	1	1	1
KANSL3	1	1	0	0	0	1	1	1	1
JUNB	1	1	0	0	0	1	1	1	1
JOSD1	1	1	0	0	0	1	1	1	1
JMJD6	1	1	0	0	0	1	1	1	1
JAK3	1	1	0	0	0	1	1	1	1
IZUMO4	1	1	0	0	0	1	1	1	1
ITSN1	1	1	0	0	0	1	1	1	1
ITPRIPL2	1	1	0	0	0	1	1	1	1
ITGAV	1	1	0	0	0	1	1	1	1
ISM1	1	1	0	0	0	1	1	1	1
ISCU	1	1	0	0	0	1	1	1	1
ISCA1	1	1	0	0	0	1	1	1	1
IQCD	1	1	0	0	0	1	1	1	1
IP6K2	1	1	0	0	0	1	1	1	1
INPPL1	1	1	0	0	0	1	1	1	1
INO80	1	1	0	0	0	1	1	1	1
ING1	1	1	0	0	0	1	1	1	1
INE1	1	1	0	0	0	1	1	1	1
IMPAD1	1	1	0	0	0	1	1	1	1
ILF3	1	1	0	0	0	1	1	1	1
ILDR1	1	1	0	0	0	1	1	1	1
IL6ST	1	1	0	0	0	1	1	1	1
IL1RL2	1	1	0	0	0	1	1	1	1
IL18R1	1	1	0	0	0	1	1	1	1
IL16	1	1	0	0	0	1	1	1	1
IL12RB2	1	1	0	0	0	1	1	1	1
IKZF3	1	1	0	0	0	1	1	1	1
IFT43	1	1	0	0	0	1	1	1	1
IFRD1	1	1	0	0	0	1	1	1	1
IFI16	1	1	0	0	0	1	1	1	1
IER3	1	1	0	0	0	1	1	1	1
ICAM5	1	1	0	0	0	1	1	1	1
ICA1	1	1	0	0	0	1	1	1	1
HTR7P1	1	1	0	0	0	1	1	1	1
HSPD1	1	1	0	0	0	1	1	1	1
HSPA13	1	1	0	0	0	1	1	1	1
HSP90B1	1	1	0	0	0	1	1	1	1
HSDL2	1	1	0	0	0	1	1	1	1
HSD17B11	1	1	0	0	0	1	1	1	1
HSD17B1	1	1	0	0	0	1	1	1	1
HSBP1	1	1	0	0	0	1	1	1	1
HPS4	1	1	0	0	0	1	1	1	1
HOXC10	1	1	0	0	0	1	1	1	1
HOXB3	1	1	0	0	0	1	1	1	1
HOOK3	1	1	0	0	0	1	1	1	1
HOOK2	1	1	0	0	0	1	1	1	1
HOMEZ	1	1	0	0	0	1	1	1	1
HNRNPUL2	1	1	0	0	0	1	1	1	1
HNRNPL	1	1	0	0	0	1	1	1	1
HNRNPH3	1	1	0	0	0	1	1	1	1
HNMT	1	1	0	0	0	1	1	1	1
HMGCLL1	1	1	0	0	0	1	1	1	1
HMGB1	1	1	0	0	0	1	1	1	1
HLA-G	1	1	0	0	0	1	1	1	1
HLA-E	1	1	0	0	0	1	1	1	1
HIST2H3D	1	1	0	0	0	1	1	1	1
HIST1H3C	1	1	0	0	0	1	1	1	1
HIPK2	1	1	0	0	0	1	1	1	1
HIC2	1	1	0	0	0	1	1	1	1
HIATL1	1	1	0	0	0	1	1	1	1
HIAT1	1	1	0	0	0	1	1	1	1
HERC4	1	1	0	0	0	1	1	1	1
HEPACAM2	1	1	0	0	0	1	1	1	1
HELB	1	1	0	0	0	1	1	1	1
HECA	1	1	0	0	0	1	1	1	1
HDAC7	1	1	0	0	0	1	1	1	1
HDAC6	1	1	0	0	0	1	1	1	1
HBS1L	1	1	0	0	0	1	1	1	1
HAUS7	1	1	0	0	0	1	1	1	1
HADH	1	1	0	0	0	1	1	1	1
H3F3B	1	1	0	0	0	1	1	1	1
H2AFJ	1	1	0	0	0	1	1	1	1
GZMB	1	1	0	0	0	1	1	1	1
GYG1	1	1	0	0	0	1	1	1	1
GXYLT1	1	1	0	0	0	1	1	1	1
GTPBP1	1	1	0	0	0	1	1	1	1
GTF3C4	1	1	0	0	0	1	1	1	1
GTF3C2	1	1	0	0	0	1	1	1	1
GTF2A1	1	1	0	0	0	1	1	1	1
GRK5	1	1	0	0	0	1	1	1	1
GRIN2A	1	1	0	0	0	1	1	1	1
GRHPR	1	1	0	0	0	1	1	1	1
GRB2	1	1	0	0	0	1	1	1	1
GRAP2	1	1	0	0	0	1	1	1	1
GPSM3	1	1	0	0	0	1	1	1	1
GPRC5C	1	1	0	0	0	1	1	1	1
GPR50	1	1	0	0	0	1	1	1	1
GPR27	1	1	0	0	0	1	1	1	1
GPR172B	1	1	0	0	0	1	1	1	1
GPR114	1	1	0	0	0	1	1	1	1
GNL1	1	1	0	0	0	1	1	1	1
GNG7	1	1	0	0	0	1	1	1	1
GNG2	1	1	0	0	0	1	1	1	1
GNB5	1	1	0	0	0	1	1	1	1
GS	1	1	0	0	0	1	1	1	1
GO1	1	1	0	0	0	1	1	1	1
G13	1	1	0	0	0	1	1	1	1
GMPR2	1	1	0	0	0	1	1	1	1
GMPR	1	1	0	0	0	1	1	1	1
GMDS	1	1	0	0	0	1	1	1	1
GLIPR2	1	1	0	0	0	1	1	1	1
GK	1	1	0	0	0	1	1	1	1
GINS3	1	1	0	0	0	1	1	1	1
GGT6	1	1	0	0	0	1	1	1	1
GFPT1	1	1	0	0	0	1	1	1	1
GFOD1	1	1	0	0	0	1	1	1	1
GFI1	1	1	0	0	0	1	1	1	1
GCOM1	1	1	0	0	0	1	1	1	1
GCH1	1	1	0	0	0	1	1	1	1
GCFC1	1	1	0	0	0	1	1	1	1
GATAD2A	1	1	0	0	0	1	1	1	1
GATA1	1	1	0	0	0	1	1	1	1
GAS7	1	1	0	0	0	1	1	1	1
GALNT14	1	1	0	0	0	1	1	1	1
GABPB2	1	1	0	0	0	1	1	1	1
G3BP2	1	1	0	0	0	1	1	1	1
FZD5	1	1	0	0	0	1	1	1	1
FZD1	1	1	0	0	0	1	1	1	1
FYB	1	1	0	0	0	1	1	1	1
FXR1	1	1	0	0	0	1	1	1	1
FTH1	1	1	0	0	0	1	1	1	1
FOXO4	1	1	0	0	0	1	1	1	1
FNBP1	1	1	0	0	0	1	1	1	1
FMR1	1	1	0	0	0	1	1	1	1
FMO4	1	1	0	0	0	1	1	1	1
FLT3	1	1	0	0	0	1	1	1	1
FLOT2	1	1	0	0	0	1	1	1	1
FLJ14107	1	1	0	0	0	1	1	1	1
FIS1	1	1	0	0	0	1	1	1	1
FIP1L1	1	1	0	0	0	1	1	1	1
FECH	1	1	0	0	0	1	1	1	1
FCHSD2	1	1	0	0	0	1	1	1	1
FCAR	1	1	0	0	0	1	1	1	1
FBXW7	1	1	0	0	0	1	1	1	1
FBXW11	1	1	0	0	0	1	1	1	1
FBXO7	1	1	0	0	0	1	1	1	1
FBXO28	1	1	0	0	0	1	1	1	1
FBXO11	1	1	0	0	0	1	1	1	1
FBXL5	1	1	0	0	0	1	1	1	1
FBXL12	1	1	0	0	0	1	1	1	1
FBRSL1	1	1	0	0	0	1	1	1	1
FBLN1	1	1	0	0	0	1	1	1	1
FBL	1	1	0	0	0	1	1	1	1
FANCB	1	1	0	0	0	1	1	1	1
FAM98C	1	1	0	0	0	1	1	1	1
FAM65C	1	1	0	0	0	1	1	1	1
FAM65B	1	1	0	0	0	1	1	1	1
FAM45A	1	1	0	0	0	1	1	1	1
FAM41C	1	1	0	0	0	1	1	1	1
FAM20C	1	1	0	0	0	1	1	1	1
FAM200A	1	1	0	0	0	1	1	1	1
FAM177A1	1	1	0	0	0	1	1	1	1
FAM174A	1	1	0	0	0	1	1	1	1
FAM172A	1	1	0	0	0	1	1	1	1
FAM169A	1	1	0	0	0	1	1	1	1
FAM160B1	1	1	0	0	0	1	1	1	1
FAM13B	1	1	0	0	0	1	1	1	1
FAM135A	1	1	0	0	0	1	1	1	1
FAM134A	1	1	0	0	0	1	1	1	1
FAM133B	1	1	0	0	0	1	1	1	1
FAM127B	1	1	0	0	0	1	1	1	1
FAM108A1	1	1	0	0	0	1	1	1	1
FAM105A	1	1	0	0	0	1	1	1	1
FAM104A	1	1	0	0	0	1	1	1	1
EZR	1	1	0	0	0	1	1	1	1
EXOSC6	1	1	0	0	0	1	1	1	1
EXOC5	1	1	0	0	0	1	1	1	1
EXOC3	1	1	0	0	0	1	1	1	1
EXOC1	1	1	0	0	0	1	1	1	1
EWSR1	1	1	0	0	0	1	1	1	1
ETV3	1	1	0	0	0	1	1	1	1
ETS2	1	1	0	0	0	1	1	1	1
ETS1	1	1	0	0	0	1	1	1	1
ESPL1	1	1	0	0	0	1	1	1	1
ERP44	1	1	0	0	0	1	1	1	1
ERN1	1	1	0	0	0	1	1	1	1
ERGIC1	1	1	0	0	0	1	1	1	1
ERCC4	1	1	0	0	0	1	1	1	1
ERCC2	1	1	0	0	0	1	1	1	1
ERC1	1	1	0	0	0	1	1	1	1
EPHB1	1	1	0	0	0	1	1	1	1
EPHA4	1	1	0	0	0	1	1	1	1
EPHA3	1	1	0	0	0	1	1	1	1
EPC2	1	1	0	0	0	1	1	1	1
EPB41L5	1	1	0	0	0	1	1	1	1
EP300	1	1	0	0	0	1	1	1	1
ELOVL5	1	1	0	0	0	1	1	1	1
ELMO1	1	1	0	0	0	1	1	1	1
ELL	1	1	0	0	0	1	1	1	1
ELAC1	1	1	0	0	0	1	1	1	1
EIF4G3	1	1	0	0	0	1	1	1	1
EIF4EBP2	1	1	0	0	0	1	1	1	1
EIF4B	1	1	0	0	0	1	1	1	1
EHMT2	1	1	0	0	0	1	1	1	1
EHBP1	1	1	0	0	0	1	1	1	1
EGFL8	1	1	0	0	0	1	1	1	1
EEF2	1	1	0	0	0	1	1	1	1
EEF1B2	1	1	0	0	0	1	1	1	1
EDF1	1	1	0	0	0	1	1	1	1
ECD	1	1	0	0	0	1	1	1	1
E2F1	1	1	0	0	0	1	1	1	1
DZANK1	1	1	0	0	0	1	1	1	1
DYNC1I1	1	1	0	0	0	1	1	1	1
DYM	1	1	0	0	0	1	1	1	1
DUSP3	1	1	0	0	0	1	1	1	1
DUSP16	1	1	0	0	0	1	1	1	1
DUSP10	1	1	0	0	0	1	1	1	1
DTX2P1-UPK3BP1-PMS2P11	1	1	0	0	0	1	1	1	1
DTWD1	1	1	0	0	0	1	1	1	1
DRAM2	1	1	0	0	0	1	1	1	1
DPYD	1	1	0	0	0	1	1	1	1
DPY19L4	1	1	0	0	0	1	1	1	1
DOCK7	1	1	0	0	0	1	1	1	1
DOCK3	1	1	0	0	0	1	1	1	1
DOCK2	1	1	0	0	0	1	1	1	1
DNM1L	1	1	0	0	0	1	1	1	1
DNHD1	1	1	0	0	0	1	1	1	1
DJC27	1	1	0	0	0	1	1	1	1
DH11	1	1	0	0	0	1	1	1	1
DMC1	1	1	0	0	0	1	1	1	1
DLX2	1	1	0	0	0	1	1	1	1
DLG5	1	1	0	0	0	1	1	1	1
DLG4	1	1	0	0	0	1	1	1	1
DKK3	1	1	0	0	0	1	1	1	1
DISC1	1	1	0	0	0	1	1	1	1
DIS3	1	1	0	0	0	1	1	1	1
DIP2B	1	1	0	0	0	1	1	1	1
DIAPH1	1	1	0	0	0	1	1	1	1
DHX33	1	1	0	0	0	1	1	1	1
DHRS13	1	1	0	0	0	1	1	1	1
DENND1B	1	1	0	0	0	1	1	1	1
DDX17	1	1	0	0	0	1	1	1	1
DCTN3	1	1	0	0	0	1	1	1	1
DCBLD1	1	1	0	0	0	1	1	1	1
DCAF6	1	1	0	0	0	1	1	1	1
DCAF5	1	1	0	0	0	1	1	1	1
DCAF11	1	1	0	0	0	1	1	1	1
DCAF10	1	1	0	0	0	1	1	1	1
DBP	1	1	0	0	0	1	1	1	1
DBN1	1	1	0	0	0	1	1	1	1
CYP51A1	1	1	0	0	0	1	1	1	1
CYP4F30P	1	1	0	0	0	1	1	1	1
CYP20A1	1	1	0	0	0	1	1	1	1
CYP11B1	1	1	0	0	0	1	1	1	1
CYFIP2	1	1	0	0	0	1	1	1	1
CYB5R3	1	1	0	0	0	1	1	1	1
CXXC5	1	1	0	0	0	1	1	1	1
CXorf48	1	1	0	0	0	1	1	1	1
CTSE	1	1	0	0	0	1	1	1	1
CTNND2	1	1	0	0	0	1	1	1	1
CTNND1	1	1	0	0	0	1	1	1	1
CTNNB1	1	1	0	0	0	1	1	1	1
CTDSPL	1	1	0	0	0	1	1	1	1
CTAGE5	1	1	0	0	0	1	1	1	1
CTAGE11P	1	1	0	0	0	1	1	1	1
CTAGE1	1	1	0	0	0	1	1	1	1
CSTF3	1	1	0	0	0	1	1	1	1
CST7	1	1	0	0	0	1	1	1	1
CSPP1	1	1	0	0	0	1	1	1	1
CSNK2A1	1	1	0	0	0	1	1	1	1
CSGALCT2	1	1	0	0	0	1	1	1	1
CSF1R	1	1	0	0	0	1	1	1	1
CSDE1	1	1	0	0	0	1	1	1	1
CSDA	1	1	0	0	0	1	1	1	1
CRYZL1	1	1	0	0	0	1	1	1	1
CRISPLD2	1	1	0	0	0	1	1	1	1
CRCP	1	1	0	0	0	1	1	1	1
CRAMP1L	1	1	0	0	0	1	1	1	1
CR1	1	1	0	0	0	1	1	1	1
CPEB2	1	1	0	0	0	1	1	1	1
COX7C	1	1	0	0	0	1	1	1	1
COX6C	1	1	0	0	0	1	1	1	1
COPA	1	1	0	0	0	1	1	1	1
COMMD4	1	1	0	0	0	1	1	1	1
COLQ	1	1	0	0	0	1	1	1	1
COL4A5	1	1	0	0	0	1	1	1	1
COL4A1	1	1	0	0	0	1	1	1	1
COG8	1	1	0	0	0	1	1	1	1
CNDP2	1	1	0	0	0	1	1	1	1
CMAHP	1	1	0	0	0	1	1	1	1
CLPTM1	1	1	0	0	0	1	1	1	1
CLP1	1	1	0	0	0	1	1	1	1
CLINT1	1	1	0	0	0	1	1	1	1
CLEC7A	1	1	0	0	0	1	1	1	1
CKLF	1	1	0	0	0	1	1	1	1
CIZ1	1	1	0	0	0	1	1	1	1
CIRBP	1	1	0	0	0	1	1	1	1
CHSY1	1	1	0	0	0	1	1	1	1
CHMP5	1	1	0	0	0	1	1	1	1
CHMP2B	1	1	0	0	0	1	1	1	1
CHD9	1	1	0	0	0	1	1	1	1
CHD8	1	1	0	0	0	1	1	1	1
CHD7	1	1	0	0	0	1	1	1	1
CEP57	1	1	0	0	0	1	1	1	1
CENPW	1	1	0	0	0	1	1	1	1
CENPBD1	1	1	0	0	0	1	1	1	1
CELF2	1	1	0	0	0	1	1	1	1
CELF1	1	1	0	0	0	1	1	1	1
CDV3	1	1	0	0	0	1	1	1	1
CDS1	1	1	0	0	0	1	1	1	1
CDHR3	1	1	0	0	0	1	1	1	1
CDC42SE2	1	1	0	0	0	1	1	1	1
CDC42BPB	1	1	0	0	0	1	1	1	1
CDC42BPA	1	1	0	0	0	1	1	1	1
CDC42	1	1	0	0	0	1	1	1	1
CDC40	1	1	0	0	0	1	1	1	1
CDC34	1	1	0	0	0	1	1	1	1
CDC14A	1	1	0	0	0	1	1	1	1
CD99	1	1	0	0	0	1	1	1	1
CD97	1	1	0	0	0	1	1	1	1
CD55	1	1	0	0	0	1	1	1	1
CD46	1	1	0	0	0	1	1	1	1
CD34	1	1	0	0	0	1	1	1	1
CD244	1	1	0	0	0	1	1	1	1
CD177	1	1	0	0	0	1	1	1	1
CCR5	1	1	0	0	0	1	1	1	1
CCNK	1	1	0	0	0	1	1	1	1
CCNJL	1	1	0	0	0	1	1	1	1
CCNG2	1	1	0	0	0	1	1	1	1
CCND3	1	1	0	0	0	1	1	1	1
CCND2	1	1	0	0	0	1	1	1	1
CCK	1	1	0	0	0	1	1	1	1
CCDC90B	1	1	0	0	0	1	1	1	1
CCDC88A	1	1	0	0	0	1	1	1	1
CCDC72	1	1	0	0	0	1	1	1	1
CCDC71	1	1	0	0	0	1	1	1	1
CCDC69	1	1	0	0	0	1	1	1	1
CCDC57	1	1	0	0	0	1	1	1	1
CCDC117	1	1	0	0	0	1	1	1	1
CCDC115	1	1	0	0	0	1	1	1	1
CCAR1	1	1	0	0	0	1	1	1	1
CBWD5	1	1	0	0	0	1	1	1	1
CBLL1	1	1	0	0	0	1	1	1	1
CAT	1	1	0	0	0	1	1	1	1
CASP8	1	1	0	0	0	1	1	1	1
CASP2	1	1	0	0	0	1	1	1	1
CARKD	1	1	0	0	0	1	1	1	1
CARD9	1	1	0	0	0	1	1	1	1
CAPZA2	1	1	0	0	0	1	1	1	1
CAPRIN2	1	1	0	0	0	1	1	1	1
CAPN1	1	1	0	0	0	1	1	1	1
CAMSAP2	1	1	0	0	0	1	1	1	1
CAMK2D	1	1	0	0	0	1	1	1	1
CALCOCO2	1	1	0	0	0	1	1	1	1
CAC2D4	1	1	0	0	0	1	1	1	1
C9orf80	1	1	0	0	0	1	1	1	1
C9orf78	1	1	0	0	0	1	1	1	1
C9orf47	1	1	0	0	0	1	1	1	1
C9orf102	1	1	0	0	0	1	1	1	1
C8orf33	1	1	0	0	0	1	1	1	1
C7orf74	1	1	0	0	0	1	1	1	1
C7orf70	1	1	0	0	0	1	1	1	1
C7orf49	1	1	0	0	0	1	1	1	1
C6orf70	1	1	0	0	0	1	1	1	1
C6orf62	1	1	0	0	0	1	1	1	1
C6orf204	1	1	0	0	0	1	1	1	1
C4orf41	1	1	0	0	0	1	1	1	1
C3orf78	1	1	0	0	0	1	1	1	1
C2orf81	1	1	0	0	0	1	1	1	1
C2orf18	1	1	0	0	0	1	1	1	1
C20orf3	1	1	0	0	0	1	1	1	1
C20orf132	1	1	0	0	0	1	1	1	1
C1orf63	1	1	0	0	0	1	1	1	1
C1orf124	1	1	0	0	0	1	1	1	1
C19orf46	1	1	0	0	0	1	1	1	1
C19orf43	1	1	0	0	0	1	1	1	1
C18orf25	1	1	0	0	0	1	1	1	1
C18orf10	1	1	0	0	0	1	1	1	1
C17orf76-AS1	1	1	0	0	0	1	1	1	1
C17orf74	1	1	0	0	0	1	1	1	1
C17orf108	1	1	0	0	0	1	1	1	1
C16orf58	1	1	0	0	0	1	1	1	1
C16orf57	1	1	0	0	0	1	1	1	1
C14orf135	1	1	0	0	0	1	1	1	1
C14orf128	1	1	0	0	0	1	1	1	1
C14orf102	1	1	0	0	0	1	1	1	1
C12orf52	1	1	0	0	0	1	1	1	1
C12orf45	1	1	0	0	0	1	1	1	1
C11orf54	1	1	0	0	0	1	1	1	1
C11orf45	1	1	0	0	0	1	1	1	1
C11orf1	1	1	0	0	0	1	1	1	1
C10orf76	1	1	0	0	0	1	1	1	1
C10orf46	1	1	0	0	0	1	1	1	1
C10orf118	1	1	0	0	0	1	1	1	1
BUB3	1	1	0	0	0	1	1	1	1
BTBD7	1	1	0	0	0	1	1	1	1
BSPRY	1	1	0	0	0	1	1	1	1
BRWD1	1	1	0	0	0	1	1	1	1
BRP44	1	1	0	0	0	1	1	1	1
BROX	1	1	0	0	0	1	1	1	1
BRD4	1	1	0	0	0	1	1	1	1
BPTF	1	1	0	0	0	1	1	1	1
BHLHE40	1	1	0	0	0	1	1	1	1
BCS1L	1	1	0	0	0	1	1	1	1
BCRP2	1	1	0	0	0	1	1	1	1
BCR	1	1	0	0	0	1	1	1	1
BCLAF1	1	1	0	0	0	1	1	1	1
BCL7B	1	1	0	0	0	1	1	1	1
BCL3	1	1	0	0	0	1	1	1	1
BCL2L13	1	1	0	0	0	1	1	1	1
BCL2L11	1	1	0	0	0	1	1	1	1
BBX	1	1	0	0	0	1	1	1	1
BBS4	1	1	0	0	0	1	1	1	1
BBS1	1	1	0	0	0	1	1	1	1
BBIP1	1	1	0	0	0	1	1	1	1
BAP1	1	1	0	0	0	1	1	1	1
BACE2	1	1	0	0	0	1	1	1	1
B9D2	1	1	0	0	0	1	1	1	1
ATRN	1	1	0	0	0	1	1	1	1
ATP7B	1	1	0	0	0	1	1	1	1
ATP6V1C1	1	1	0	0	0	1	1	1	1
ATP5G2	1	1	0	0	0	1	1	1	1
ATP2A2	1	1	0	0	0	1	1	1	1
ATP11B	1	1	0	0	0	1	1	1	1
ATP11A	1	1	0	0	0	1	1	1	1
ATL2	1	1	0	0	0	1	1	1	1
ATF7IP	1	1	0	0	0	1	1	1	1
ATF6	1	1	0	0	0	1	1	1	1
ATF2	1	1	0	0	0	1	1	1	1
ASB8	1	1	0	0	0	1	1	1	1
ASB6	1	1	0	0	0	1	1	1	1
ASB1	1	1	0	0	0	1	1	1	1
ARSG	1	1	0	0	0	1	1	1	1
ARMC8	1	1	0	0	0	1	1	1	1
ARMC10	1	1	0	0	0	1	1	1	1
ARIH2	1	1	0	0	0	1	1	1	1
ARHGEF9	1	1	0	0	0	1	1	1	1
ARHGEF7	1	1	0	0	0	1	1	1	1
ARHGEF5	1	1	0	0	0	1	1	1	1
ARHGAP22	1	1	0	0	0	1	1	1	1
ARHGAP15	1	1	0	0	0	1	1	1	1
ARF1	1	1	0	0	0	1	1	1	1
AQP12A	1	1	0	0	0	1	1	1	1
APPL1	1	1	0	0	0	1	1	1	1
APOBEC3G	1	1	0	0	0	1	1	1	1
AP4E1	1	1	0	0	0	1	1	1	1
AP3B1	1	1	0	0	0	1	1	1	1
AP1G1	1	1	0	0	0	1	1	1	1
ANXA4	1	1	0	0	0	1	1	1	1
ANXA3	1	1	0	0	0	1	1	1	1
ANXA11	1	1	0	0	0	1	1	1	1
ANTXR2	1	1	0	0	0	1	1	1	1
ANO8	1	1	0	0	0	1	1	1	1
ANKRD44	1	1	0	0	0	1	1	1	1
ANKRD36BP2	1	1	0	0	0	1	1	1	1
ANKRD32	1	1	0	0	0	1	1	1	1
ANKRD13A	1	1	0	0	0	1	1	1	1
ANKRD10	1	1	0	0	0	1	1	1	1
ANKHD1	1	1	0	0	0	1	1	1	1
APC4	1	1	0	0	0	1	1	1	1
ALPL	1	1	0	0	0	1	1	1	1
ALPK1	1	1	0	0	0	1	1	1	1
ALG9	1	1	0	0	0	1	1	1	1
ALDH5A1	1	1	0	0	0	1	1	1	1
ALDH4A1	1	1	0	0	0	1	1	1	1
AKIRIN2-AS1	1	1	0	0	0	1	1	1	1
AKAP11	1	1	0	0	0	1	1	1	1
AHSP	1	1	0	0	0	1	1	1	1
AHI1	1	1	0	0	0	1	1	1	1
AHCY	1	1	0	0	0	1	1	1	1
AHCTF1	1	1	0	0	0	1	1	1	1
AGTPBP1	1	1	0	0	0	1	1	1	1
AGPAT3	1	1	0	0	0	1	1	1	1
AGBL5	1	1	0	0	0	1	1	1	1
AGAP7	1	1	0	0	0	1	1	1	1
AFF3	1	1	0	0	0	1	1	1	1
AFAP1L2	1	1	0	0	0	1	1	1	1
ADD1	1	1	0	0	0	1	1	1	1
ADCK4	1	1	0	0	0	1	1	1	1
ADAT1	1	1	0	0	0	1	1	1	1
ADAMTSL5	1	1	0	0	0	1	1	1	1
ADAMTS7	1	1	0	0	0	1	1	1	1
ADAMTS2	1	1	0	0	0	1	1	1	1
ADAMTS1	1	1	0	0	0	1	1	1	1
ACTR3B	1	1	0	0	0	1	1	1	1
ACSS1	1	1	0	0	0	1	1	1	1
[truncated: 15,632 more rows]

## Sheet: Supp. Table-4
	Overlapping genes of clinical information to interaction models
Gene	Gravity	Sex	Smoker	Rad_Age_class	Rad_Age_cont	Total
TESK1	1	1	1	1	0	4
LOC80054	1	1	1	1	0
CD9	1	1	1	1	0
C3orf14	1	1	1	1	0
FAM101B	1	1	1	0	1	1
GPR22	1	1	0	1	1	1
SEMA3D	1	0	1	1	1	3
REN	1	0	1	1	1
GAD1	1	0	1	1	1
C5orf42	0	1	1	1	1	1
SPRYD7	1	1	0	1	0	1
PCDHGB2	1	1	0	0	1	2
FADS3	1	1	0	0	1
WDR66	1	0	1	1	0	11
STAMBP	1	0	1	1	0
SCRG1	1	0	1	1	0
PLA2G1B	1	0	1	1	0
NUDT6	1	0	1	1	0
METTL20	1	0	1	1	0
KIAA1199	1	0	1	1	0
HLA-DOA	1	0	1	1	0
HECTD2	1	0	1	1	0
GAS2L3	1	0	1	1	0
FITM1	1	0	1	1	0
B3GALT2	1	0	1	0	1	1
TMPRSS13	1	0	0	1	1	30
SVEP1	1	0	0	1	1
SGPP2	1	0	0	1	1
SERF2	1	0	0	1	1
PRSS58	1	0	0	1	1
PMCH	1	0	0	1	1
PDPN	1	0	0	1	1
OR5P3	1	0	0	1	1
NR0B1	1	0	0	1	1
MEP1B	1	0	0	1	1
MC2R	1	0	0	1	1
LOC650226	1	0	0	1	1
LOC100292680	1	0	0	1	1
LOC100131508	1	0	0	1	1
KIF3B	1	0	0	1	1
JPH2	1	0	0	1	1
IGFL2	1	0	0	1	1
H2AFY2	1	0	0	1	1
GLRB	1	0	0	1	1
FIGF	1	0	0	1	1
EBI3	1	0	0	1	1
DZIP1	1	0	0	1	1
CYR61	1	0	0	1	1
CXCL13	1	0	0	1	1
CSRP3	1	0	0	1	1
CRIM1	1	0	0	1	1
CIITA	1	0	0	1	1
CEP128	1	0	0	1	1
C1QTNF3	1	0	0	1	1
C10orf10	1	0	0	1	1
CTTNBP2	0	1	1	1	0	2
CACNA2D2	0	1	1	1	0
LOC100506310	0	1	1	0	1	1
UQCR10	0	1	0	1	1	15
UCMA	0	1	0	1	1
SLC4A11	0	1	0	1	1
PRKCG	0	1	0	1	1
LOC100130811	0	1	0	1	1
LAMC2	0	1	0	1	1
GALNT13	0	1	0	1	1
FAM182A	0	1	0	1	1
DPF3	0	1	0	1	1
DMD	0	1	0	1	1
CXorf69	0	1	0	1	1
CTGF	0	1	0	1	1
CACHD1	0	1	0	1	1
AXIN2	0	1	0	1	1
ACTG2	0	1	0	1	1
ZNF366	0	0	1	1	1	39
WNK2	0	0	1	1	1
TRAM1L1	0	0	1	1	1
SHISA2	0	0	1	1	1
RPL10A	0	0	1	1	1
RHD	0	0	1	1	1
RADIL	0	0	1	1	1
RAB14	0	0	1	1	1
PPP2R5A	0	0	1	1	1
POU4F3	0	0	1	1	1
OR4A15	0	0	1	1	1
OR1F1	0	0	1	1	1
NXN	0	0	1	1	1
MRPS11	0	0	1	1	1
MECOM	0	0	1	1	1
MARVELD2	0	0	1	1	1
MARK1	0	0	1	1	1
LRRTM3	0	0	1	1	1
LOC100506965	0	0	1	1	1
LGALS8-AS1	0	0	1	1	1
LAMTOR3	0	0	1	1	1
HSD17B7	0	0	1	1	1
HOXD12	0	0	1	1	1
GNAT1	0	0	1	1	1
GLB1L2	0	0	1	1	1
FANCM	0	0	1	1	1
ELN	0	0	1	1	1
ECEL1P2	0	0	1	1	1
DPY19L2P2	0	0	1	1	1
DDX6	0	0	1	1	1
CDON	0	0	1	1	1
C4orf19	0	0	1	1	1
C14orf79	0	0	1	1	1
BET1	0	0	1	1	1
ATP10A	0	0	1	1	1
ASB7	0	0	1	1	1
ANKRD53	0	0	1	1	1
ADD2	0	0	1	1	1
ADAMTS18	0	0	1	1	1
ZNRF1	1	0	0	1	0	32
TNRC6A	1	0	0	1	0
SLC35B4	1	0	0	1	0
RHBDL2	1	0	0	1	0
PZP	1	0	0	1	0
PLS1	1	0	0	1	0
PLCZ1	1	0	0	1	0
PKD1L1	1	0	0	1	0
MYH8	1	0	0	1	0
MTPAP	1	0	0	1	0
MNS1	1	0	0	1	0
MMACHC	1	0	0	1	0
METTL7B	1	0	0	1	0
LOC644242	1	0	0	1	0
LOC100131283	1	0	0	1	0
KCNE1L	1	0	0	1	0
HECTD1	1	0	0	1	0
GPR19	1	0	0	1	0
GMPPB	1	0	0	1	0
GLRA3	1	0	0	1	0
FUT5	1	0	0	1	0
ESR1	1	0	0	1	0
ECE2	1	0	0	1	0
DLX4	1	0	0	1	0
CPA6	1	0	0	1	0
CD109	1	0	0	1	0
CCL1	1	0	0	1	0
C15orf27	1	0	0	1	0
ANKS4B	1	0	0	1	0
ANGPT2	1	0	0	1	0
AK8	1	0	0	1	0
1/2-SBSRNA4	1	0	0	1	0
ZFP30	1	0	0	0	1	13
SLC7A11	1	0	0	0	1
PXK	1	0	0	0	1
PPP2R5C	1	0	0	0	1
MRPL17	1	0	0	0	1
KCNQ1	1	0	0	0	1
KCNA7	1	0	0	0	1
HTRA2	1	0	0	0	1
HOXB8	1	0	0	0	1
GPR4	1	0	0	0	1
FAM13A	1	0	0	0	1
CBY3	1	0	0	0	1
C7	1	0	0	0	1
ZMYM2	0	1	0	1	0	21
SKP1	0	1	0	1	0
SGCZ	0	1	0	1	0
RNASE7	0	1	0	1	0
RASL12	0	1	0	1	0
OR1E1	0	1	0	1	0
NUDT13	0	1	0	1	0
MESDC1	0	1	0	1	0
KCNS2	0	1	0	1	0
HRH3	0	1	0	1	0
HERC6	0	1	0	1	0
GLIPR1L1	0	1	0	1	0
FGF5	0	1	0	1	0
FAT4	0	1	0	1	0
FAM83A	0	1	0	1	0
EPB41L3	0	1	0	1	0
CNN2	0	1	0	1	0
CLIC6	0	1	0	1	0
C3orf26	0	1	0	1	0
AKAP4	0	1	0	1	0
AFMID	0	1	0	1	0
WFS1	0	1	0	0	1	12
TSPEAR	0	1	0	0	1
TEKT4	0	1	0	0	1
ODAM	0	1	0	0	1
LOC729444	0	1	0	0	1
LOC100132735	0	1	0	0	1
LHX2	0	1	0	0	1
FAM53B	0	1	0	0	1
EPSTI1	0	1	0	0	1
CD40	0	1	0	0	1
ASF1B	0	1	0	0	1
AP4S1	0	1	0	0	1
ZNF711	0	0	1	1	0	68
ZNF226	0	0	1	1	0
ZFYVE27	0	0	1	1	0
VSTM2A	0	0	1	1	0
TNRC6B	0	0	1	1	0
SOX7	0	0	1	1	0
SOX2	0	0	1	1	0
SMCR7L	0	0	1	1	0
SMAD5-AS1	0	0	1	1	0
SLC8A2	0	0	1	1	0
SH2D6	0	0	1	1	0
ROPN1L-AS1	0	0	1	1	0
RNH1	0	0	1	1	0
RHBDL3	0	0	1	1	0
RFK	0	0	1	1	0
RDH10	0	0	1	1	0
RBM20	0	0	1	1	0
PTPRN2	0	0	1	1	0
PRAME	0	0	1	1	0
POLR2J	0	0	1	1	0
PKD1L2	0	0	1	1	0
PI4KB	0	0	1	1	0
PHLDB2	0	0	1	1	0
PHF8	0	0	1	1	0
PGLYRP2	0	0	1	1	0
PCYT1B	0	0	1	1	0
OR8G2	0	0	1	1	0
OCLM	0	0	1	1	0
MYLPF	0	0	1	1	0
MAN1A2	0	0	1	1	0
LRP12	0	0	1	1	0
LOC157627	0	0	1	1	0
LOC100270746	0	0	1	1	0
LOC100130428	0	0	1	1	0
KRT16	0	0	1	1	0
KLF13	0	0	1	1	0
KIAA1661	0	0	1	1	0
KCTD7	0	0	1	1	0
IST1	0	0	1	1	0
HS3ST4	0	0	1	1	0
HOXD8	0	0	1	1	0
HNF1B	0	0	1	1	0
GULP1	0	0	1	1	0
GPX6	0	0	1	1	0
GNGT1	0	0	1	1	0
GDPD2	0	0	1	1	0
GCGR	0	0	1	1	0
FOXN1	0	0	1	1	0
FLJ37453	0	0	1	1	0
FLJ34690	0	0	1	1	0
FGGY	0	0	1	1	0
FAM27L	0	0	1	1	0
CPA5	0	0	1	1	0
COBLL1	0	0	1	1	0
CLSTN3	0	0	1	1	0
CCR3	0	0	1	1	0
C9orf5	0	0	1	1	0
C8orf42	0	0	1	1	0
C6orf106	0	0	1	1	0
C2orf80	0	0	1	1	0
BTNL9	0	0	1	1	0
ATF7IP2	0	0	1	1	0
ARV1	0	0	1	1	0
ARSE	0	0	1	1	0
APOL4	0	0	1	1	0
AP1S2	0	0	1	1	0
ANKRD52	0	0	1	1	0
AKAP5	0	0	1	1	0
SGTB	0	0	1	0	1	17
POLR2C	0	0	1	0	1
MRPL18	0	0	1	0	1
MGC13053	0	0	1	0	1
LOC100506012	0	0	1	0	1
LOC100289045	0	0	1	0	1
KCNH7	0	0	1	0	1
KAT2B	0	0	1	0	1
IQCG	0	0	1	0	1
HMBOX1	0	0	1	0	1
FLOT1	0	0	1	0	1
ELOVL3	0	0	1	0	1
DDRGK1	0	0	1	0	1
CYYR1	0	0	1	0	1
CDC14B	0	0	1	0	1
C12orf53	0	0	1	0	1
ACOT11	0	0	1	0	1
ZSCAN4	0	0	0	1	1	278
ZNF518B	0	0	0	1	1
ZIC4	0	0	0	1	1
ZFP36L2	0	0	0	1	1
ZFAND4	0	0	0	1	1
YIPF7	0	0	0	1	1
WHSC1	0	0	0	1	1
WDR17	0	0	0	1	1
USP43	0	0	0	1	1
USHBP1	0	0	0	1	1
TYR	0	0	0	1	1
TXNL1	0	0	0	1	1
TTL	0	0	0	1	1
TSPAN19	0	0	0	1	1
TRPV5	0	0	0	1	1
TRNAU1AP	0	0	0	1	1
TNNT2	0	0	0	1	1
TNC	0	0	0	1	1
TMTC3	0	0	0	1	1
TMEM44	0	0	0	1	1
TMEM194A	0	0	0	1	1
TMEM146	0	0	0	1	1
TMEM132B	0	0	0	1	1
TLE6	0	0	0	1	1
TJP1	0	0	0	1	1
TF	0	0	0	1	1
TDRG1	0	0	0	1	1
TAS2R40	0	0	0	1	1
TANC1	0	0	0	1	1
SYNPO2	0	0	0	1	1
SYN2	0	0	0	1	1
SULT2B1	0	0	0	1	1
SULT1C4	0	0	0	1	1
STON2	0	0	0	1	1
STMN2	0	0	0	1	1
SRGAP2P1	0	0	0	1	1
SPTLC3	0	0	0	1	1
SPRR1A	0	0	0	1	1
SPRED2	0	0	0	1	1
SPATA3	0	0	0	1	1
SPACA7	0	0	0	1	1
SP140L	0	0	0	1	1
SORBS2	0	0	0	1	1
SOHLH1	0	0	0	1	1
SMTNL2	0	0	0	1	1
SMOC1	0	0	0	1	1
SLITRK2	0	0	0	1	1
SLC7A14	0	0	0	1	1
SLC39A14	0	0	0	1	1
SLC35D3	0	0	0	1	1
SLC22A31	0	0	0	1	1
SLC10A7	0	0	0	1	1
SIX6	0	0	0	1	1
SHOX	0	0	0	1	1
SFTPA1	0	0	0	1	1
SERPINB13	0	0	0	1	1
SEMA6A	0	0	0	1	1
SDK1	0	0	0	1	1
SCN1A	0	0	0	1	1
SCAND3	0	0	0	1	1
RWDD2B	0	0	0	1	1
RUFY3	0	0	0	1	1
RTN3	0	0	0	1	1
RPS2	0	0	0	1	1
RNF8	0	0	0	1	1
RGS7BP	0	0	0	1	1
RGNEF	0	0	0	1	1
RDH8	0	0	0	1	1
RBBP4	0	0	0	1	1
RALGPS1	0	0	0	1	1
RAG1	0	0	0	1	1
RAB3B	0	0	0	1	1
PTPRG	0	0	0	1	1
PTPN23	0	0	0	1	1
PTH1R	0	0	0	1	1
PTGFR	0	0	0	1	1
PSG11	0	0	0	1	1
PSD2	0	0	0	1	1
PRX	0	0	0	1	1
PRTG	0	0	0	1	1
PRO2012	0	0	0	1	1
PRM2	0	0	0	1	1
PRLR	0	0	0	1	1
PRLHR	0	0	0	1	1
POTEC	0	0	0	1	1
PMS2P1	0	0	0	1	1
PLSCR2	0	0	0	1	1
PLEKHB1	0	0	0	1	1
PIK3C2G	0	0	0	1	1
PIGR	0	0	0	1	1
PHB	0	0	0	1	1
PGK2	0	0	0	1	1
PGBD1	0	0	0	1	1
PEX11B	0	0	0	1	1
PDE4DIP	0	0	0	1	1
PCDH7	0	0	0	1	1
PCDH11Y	0	0	0	1	1
PCDH1	0	0	0	1	1
PARVA	0	0	0	1	1
P4HA2	0	0	0	1	1
OSMR	0	0	0	1	1
OR6N1	0	0	0	1	1
OR10T2	0	0	0	1	1
OLFM1	0	0	0	1	1
NXF5	0	0	0	1	1
NUFIP1	0	0	0	1	1
NPR3	0	0	0	1	1
NPHS1	0	0	0	1	1
NPC1L1	0	0	0	1	1
NOX4	0	0	0	1	1
NKAPL	0	0	0	1	1
NEURL3	0	0	0	1	1
NAALAD2	0	0	0	1	1
MYO16	0	0	0	1	1
MYL10	0	0	0	1	1
MUSK	0	0	0	1	1
MUC7	0	0	0	1	1
MMP16	0	0	0	1	1
MGC45800	0	0	0	1	1
MBL2	0	0	0	1	1
MAU2	0	0	0	1	1
MAP4K2	0	0	0	1	1
MAGEA9	0	0	0	1	1
MACC1	0	0	0	1	1
LRTOMT	0	0	0	1	1
LRRC31	0	0	0	1	1
LPPR3	0	0	0	1	1
LOX	0	0	0	1	1
LOC729970	0	0	0	1	1
LOC728978	0	0	0	1	1
LOC646627	0	0	0	1	1
LOC285740	0	0	0	1	1
LOC100507265	0	0	0	1	1
LOC100506798	0	0	0	1	1
LOC100506795	0	0	0	1	1
LOC100506050	0	0	0	1	1
LOC100505890	0	0	0	1	1
LOC100133315	0	0	0	1	1
LOC100131860	0	0	0	1	1
LOC100131756	0	0	0	1	1
LOC100130741	0	0	0	1	1
LOC100129620	0	0	0	1	1
LOC100128035	0	0	0	1	1
LINC00309	0	0	0	1	1
LINC00308	0	0	0	1	1
LINC00165	0	0	0	1	1
LINC00029	0	0	0	1	1
LIN28B	0	0	0	1	1
LDHAL6B	0	0	0	1	1
LCN1	0	0	0	1	1
LAMA5	0	0	0	1	1
LAMA3	0	0	0	1	1
KRTAP4-7	0	0	0	1	1
KRTAP2-4	0	0	0	1	1
KIAA1644	0	0	0	1	1
KCTD15	0	0	0	1	1
KCNV1	0	0	0	1	1
KBTBD10	0	0	0	1	1
ING5	0	0	0	1	1
IL11	0	0	0	1	1
IGSF23	0	0	0	1	1
IGLV6-57	0	0	0	1	1
IFT81	0	0	0	1	1
IFNA5	0	0	0	1	1
ICA1L	0	0	0	1	1
HTR3B	0	0	0	1	1
HTR1E	0	0	0	1	1
HSF5	0	0	0	1	1
HOXA10	0	0	0	1	1
HNRNPUL1	0	0	0	1	1
HIPK4	0	0	0	1	1
HIP1	0	0	0	1	1
HIF3A	0	0	0	1	1
GTDC1	0	0	0	1	1
GRIA3	0	0	0	1	1
GPX8	0	0	0	1	1
GPRC5A	0	0	0	1	1
GPR83	0	0	0	1	1
GLIS3	0	0	0	1	1
GLB1L3	0	0	0	1	1
GIPC2	0	0	0	1	1
GH1	0	0	0	1	1
GFRA1	0	0	0	1	1
GCNT3	0	0	0	1	1
FRMPD1	0	0	0	1	1
FRAS1	0	0	0	1	1
FOXG1	0	0	0	1	1
FLNC	0	0	0	1	1
FLJ35024	0	0	0	1	1
FIGN	0	0	0	1	1
FGFR3	0	0	0	1	1
FGF1	0	0	0	1	1
FBP2	0	0	0	1	1
FAM55B	0	0	0	1	1
FAM181B	0	0	0	1	1
FAM171B	0	0	0	1	1
FAM165B	0	0	0	1	1
FAM164C	0	0	0	1	1
FAM123C	0	0	0	1	1
FAM120A	0	0	0	1	1
ERBB4	0	0	0	1	1
EPG5	0	0	0	1	1
EPB41L4A	0	0	0	1	1
ELK1	0	0	0	1	1
ECM2	0	0	0	1	1
E2F7	0	0	0	1	1
DYRK2	0	0	0	1	1
DVL3	0	0	0	1	1
DPYS	0	0	0	1	1
DNALI1	0	0	0	1	1
DNAJC14	0	0	0	1	1
DNAH6	0	0	0	1	1
DNAH14	0	0	0	1	1
DMRT2	0	0	0	1	1
DKFZp761P0212	0	0	0	1	1
DEPDC4	0	0	0	1	1
DDR2	0	0	0	1	1
DCST1	0	0	0	1	1
DCLK1	0	0	0	1	1
CYP26B1	0	0	0	1	1
CXorf57	0	0	0	1	1
CT47A11	0	0	0	1	1
CSMD3	0	0	0	1	1
CPT1A	0	0	0	1	1
COL6A6	0	0	0	1	1
COL14A1	0	0	0	1	1
COL11A1	0	0	0	1	1
CLVS1	0	0	0	1	1
CLDN14	0	0	0	1	1
CGA	0	0	0	1	1
CFI	0	0	0	1	1
CFHR2	0	0	0	1	1
CDH22	0	0	0	1	1
CCNE2	0	0	0	1	1
CCDC73	0	0	0	1	1
CCDC168	0	0	0	1	1
CCDC149	0	0	0	1	1
CC2D1A	0	0	0	1	1
CAMSAP3	0	0	0	1	1
CALD1	0	0	0	1	1
CADPS	0	0	0	1	1
CACNA1B	0	0	0	1	1
C8orf34	0	0	0	1	1
C6orf123	0	0	0	1	1
C3orf52	0	0	0	1	1
C20orf26	0	0	0	1	1
C1QTNF9B	0	0	0	1	1
C1orf135	0	0	0	1	1
C1orf129	0	0	0	1	1
C1orf110	0	0	0	1	1
C15orf55	0	0	0	1	1
C14orf162	0	0	0	1	1
C14orf126	0	0	0	1	1
C14orf119	0	0	0	1	1
C12orf54	0	0	0	1	1
C11orf41	0	0	0	1	1
C10orf96	0	0	0	1	1
BTC	0	0	0	1	1
BPESC1	0	0	0	1	1
BMPR1A	0	0	0	1	1
BMP1	0	0	0	1	1
ATP8B1	0	0	0	1	1
ATP12A	0	0	0	1	1
ATG10	0	0	0	1	1
ASTN1	0	0	0	1	1
ASPG	0	0	0	1	1
ANKRD30BP2	0	0	0	1	1
ANKRD19P	0	0	0	1	1
ALLC	0	0	0	1	1
AKIP1	0	0	0	1	1
AKAP14	0	0	0	1	1
AGXT	0	0	0	1	1
ADRA1B	0	0	0	1	1
ADH1B	0	0	0	1	1
ADH1A	0	0	0	1	1
ADAMTS12	0	0	0	1	1
ADAM22	0	0	0	1	1
ABCB9	0	0	0	1	1
TMEM116	0	1	0	0	0	4
ODZ4	0	1	0	0	0
MRPL10	0	1	0	0	0
GIGYF2	0	1	0	0	0
ZNF704	0	0	0	1	0	257
ZNF521	0	0	0	1	0
ZNF419	0	0	0	1	0
ZNF334	0	0	0	1	0
ZKSCAN5	0	0	0	1	0
ZFP28	0	0	0	1	0
ZDHHC21	0	0	0	1	0
YIPF1	0	0	0	1	0
XIRP2	0	0	0	1	0
WISP1	0	0	0	1	0
WDR90	0	0	0	1	0
USP44	0	0	0	1	0
ULBP2	0	0	0	1	0
UCA1	0	0	0	1	0
UBOX5	0	0	0	1	0
UBE2CBP	0	0	0	1	0
TXNDC15	0	0	0	1	0
TWSG1	0	0	0	1	0
TRPM6	0	0	0	1	0
TRIM37	0	0	0	1	0
TRIM29	0	0	0	1	0
TREX2	0	0	0	1	0
TP53RK	0	0	0	1	0
TNFSF8	0	0	0	1	0
TMEM159	0	0	0	1	0
THPO	0	0	0	1	0
TGM7	0	0	0	1	0
TGM5	0	0	0	1	0
TEX15	0	0	0	1	0
TEX11	0	0	0	1	0
TECTB	0	0	0	1	0
TDH	0	0	0	1	0
TCF12	0	0	0	1	0
TBR1	0	0	0	1	0
TBCCD1	0	0	0	1	0
TAT	0	0	0	1	0
TAS2R9	0	0	0	1	0
TAS2R5	0	0	0	1	0
TAAR9	0	0	0	1	0
STRA8	0	0	0	1	0
STH	0	0	0	1	0
STGC3	0	0	0	1	0
STAU2	0	0	0	1	0
SRRM1	0	0	0	1	0
SRA1	0	0	0	1	0
SPTBN4	0	0	0	1	0
SP7	0	0	0	1	0
SOX1	0	0	0	1	0
SLN	0	0	0	1	0
SLMO2	0	0	0	1	0
SLIT2-IT1	0	0	0	1	0
SLC7A4	0	0	0	1	0
SLC25A5-AS1	0	0	0	1	0
SLC25A2	0	0	0	1	0
SGCG	0	0	0	1	0
SERPINB10	0	0	0	1	0
SERBP1	0	0	0	1	0
SEMA6D	0	0	0	1	0
SCNN1G	0	0	0	1	0
SCN9A	0	0	0	1	0
SCN7A	0	0	0	1	0
SCN11A	0	0	0	1	0
SAA1	0	0	0	1	0
RPS6KL1	0	0	0	1	0
RNF148	0	0	0	1	0
RILPL2	0	0	0	1	0
RHOJ	0	0	0	1	0
RHO	0	0	0	1	0
RGAG1	0	0	0	1	0
RBX1	0	0	0	1	0
RAB40AL	0	0	0	1	0
PXMP2	0	0	0	1	0
PVRL3	0	0	0	1	0
PSG8	0	0	0	1	0
PRUNE	0	0	0	1	0
PRR15L	0	0	0	1	0
PREX2	0	0	0	1	0
PPPDE1	0	0	0	1	0
PPHLN1	0	0	0	1	0
PON1	0	0	0	1	0
PLEKHA6	0	0	0	1	0
PLD3	0	0	0	1	0
PIH1D2	0	0	0	1	0
PGR	0	0	0	1	0
PCDHGC5	0	0	0	1	0
PCDHGB4	0	0	0	1	0
PCDHB2	0	0	0	1	0
PARL	0	0	0	1	0
PAGE1	0	0	0	1	0
OR51Q1	0	0	0	1	0
OR4C1P	0	0	0	1	0
OR1L4	0	0	0	1	0
OR1G1	0	0	0	1	0
OR10A5	0	0	0	1	0
OPCML	0	0	0	1	0
ODZ3	0	0	0	1	0
NXNL2	0	0	0	1	0
NRBP2	0	0	0	1	0
NLRP4	0	0	0	1	0
NKAPP1	0	0	0	1	0
NFIB	0	0	0	1	0
MYOM1	0	0	0	1	0
MUC5AC	0	0	0	1	0
MUC2	0	0	0	1	0
MTHFD1L	0	0	0	1	0
MPDZ	0	0	0	1	0
MMS22L	0	0	0	1	0
MMP3	0	0	0	1	0
MLL2	0	0	0	1	0
MEA1	0	0	0	1	0
MBOAT4	0	0	0	1	0
MAML3	0	0	0	1	0
MALL	0	0	0	1	0
MAGEA1	0	0	0	1	0
LZIC	0	0	0	1	0
LUZP4	0	0	0	1	0
LRRC4C	0	0	0	1	0
LRRC48	0	0	0	1	0
LRRC28	0	0	0	1	0
LRRC27	0	0	0	1	0
LOC646903	0	0	0	1	0
LOC645212	0	0	0	1	0
LOC440934	0	0	0	1	0
LOC440173	0	0	0	1	0
LOC400794	0	0	0	1	0
LOC285943	0	0	0	1	0
LOC144486	0	0	0	1	0
LOC100506409	0	0	0	1	0
LOC100506317	0	0	0	1	0
LOC100505880	0	0	0	1	0
LOC100505478	0	0	0	1	0
LOC100499194	0	0	0	1	0
LOC100288198	0	0	0	1	0
LOC100129775	0	0	0	1	0
LINC00461	0	0	0	1	0
LINC00161	0	0	0	1	0
LARP1	0	0	0	1	0
KRTAP17-1	0	0	0	1	0
KRTAP1-3	0	0	0	1	0
KLHL14	0	0	0	1	0
KLC4	0	0	0	1	0
KITLG	0	0	0	1	0
KIAA1462	0	0	0	1	0
KIAA1456	0	0	0	1	0
KCNK10	0	0	0	1	0
KCNJ9	0	0	0	1	0
KCNIP2	0	0	0	1	0
KCNC1	0	0	0	1	0
INPP5F	0	0	0	1	0
IL20RA	0	0	0	1	0
HTR1D	0	0	0	1	0
HHIP	0	0	0	1	0
HEATR4	0	0	0	1	0
HDAC9	0	0	0	1	0
HAND1	0	0	0	1	0
GXYLT2	0	0	0	1	0
GTSF1	0	0	0	1	0
GSDMC	0	0	0	1	0
GSC2	0	0	0	1	0
GRIK2	0	0	0	1	0
GRAPL	0	0	0	1	0
GPR123	0	0	0	1	0
GOSR2	0	0	0	1	0
GABRQ	0	0	0	1	0
GABRA1	0	0	0	1	0
GAB1	0	0	0	1	0
FUT9	0	0	0	1	0
FUBP3	0	0	0	1	0
FRMD7	0	0	0	1	0
FMN2	0	0	0	1	0
FLJ20712	0	0	0	1	0
FHL5	0	0	0	1	0
FGF12	0	0	0	1	0
FAM86DP	0	0	0	1	0
FAM69C	0	0	0	1	0
FAM40B	0	0	0	1	0
FAM3A	0	0	0	1	0
FAM133A	0	0	0	1	0
FAM101A	0	0	0	1	0
F2RL2	0	0	0	1	0
EXD1	0	0	0	1	0
ENTPD8	0	0	0	1	0
EMR4P	0	0	0	1	0
EGFEM1P	0	0	0	1	0
EFNB2	0	0	0	1	0
EBF3	0	0	0	1	0
DYDC2	0	0	0	1	0
DSC3	0	0	0	1	0
DPYSL5	0	0	0	1	0
DOCK1	0	0	0	1	0
DNAH5	0	0	0	1	0
DNAAF1	0	0	0	1	0
DMRTB1	0	0	0	1	0
DLG3	0	0	0	1	0
DKK2	0	0	0	1	0
DENND1A	0	0	0	1	0
DCC	0	0	0	1	0
CYP3A4	0	0	0	1	0
CYP2C8	0	0	0	1	0
CYB5D2	0	0	0	1	0
CSMD2	0	0	0	1	0
CRTC3	0	0	0	1	0
COX7B2	0	0	0	1	0
COX6A1	0	0	0	1	0
COL6A1	0	0	0	1	0
COL27A1	0	0	0	1	0
COL25A1	0	0	0	1	0
CNTN4	0	0	0	1	0
CNTN1	0	0	0	1	0
CNP	0	0	0	1	0
CNKSR1	0	0	0	1	0
CLDN16	0	0	0	1	0
CLDN11	0	0	0	1	0
CLCA2	0	0	0	1	0
CHD2	0	0	0	1	0
CFTR	0	0	0	1	0
CES3	0	0	0	1	0
CEP57L1	0	0	0	1	0
CDK11B	0	0	0	1	0
CDH23	0	0	0	1	0
CDC42SE1	0	0	0	1	0
CCDC116	0	0	0	1	0
CCBE1	0	0	0	1	0
CASZ1	0	0	0	1	0
CAPRIN1	0	0	0	1	0
CAPN8	0	0	0	1	0
CAGE1	0	0	0	1	0
CAB39L	0	0	0	1	0
C3orf70	0	0	0	1	0
C1orf114	0	0	0	1	0
C19orf75	0	0	0	1	0
C18orf26	0	0	0	1	0
C17orf67	0	0	0	1	0
C14orf177	0	0	0	1	0
BTBD19	0	0	0	1	0
BPIFB4	0	0	0	1	0
BHLHA15	0	0	0	1	0
BCOR	0	0	0	1	0
B3GALNT1	0	0	0	1	0
B2M	0	0	0	1	0
AXDND1	0	0	0	1	0
ATRNL1	0	0	0	1	0
ATP8B3	0	0	0	1	0
ARMCX4	0	0	0	1	0
ARHGEF6	0	0	0	1	0
ANKRD31	0	0	0	1	0
ANKRD20A5P	0	0	0	1	0
AMBP	0	0	0	1	0
ALOX12B	0	0	0	1	0
ADRB3	0	0	0	1	0
ADAMTS9-AS2	0	0	0	1	0
ADAMTS8	0	0	0	1	0
ADAMTS20	0	0	0	1	0
ACE	0	0	0	1	0
ABO	0	0	0	1	0
ABHD1	0	0	0	1	0
ABCB11	0	0	0	1	0
ZNF829	0	0	0	0	1
ZNF44	0	0	0	0	1
WFDC11	0	0	0	0	1
WDR1	0	0	0	0	1
UGT2B4	0	0	0	0	1
TTTY21	0	0	0	0	1
TRIM53P	0	0	0	0	1
TMPRSS11D	0	0	0	0	1
TMEM223	0	0	0	0	1
TMEM169	0	0	0	0	1
TMEM131	0	0	0	0	1
TKT	0	0	0	0	1
TFDP2	0	0	0	0	1
TBC1D26	0	0	0	0	1
SYT17	0	0	0	0	1
STAT6	0	0	0	0	1
SQSTM1	0	0	0	0	1
SNX31	0	0	0	0	1
SLCO5A1	0	0	0	0	1
SLCO1B3	0	0	0	0	1
SIX3	0	0	0	0	1
SERPINB3	0	0	0	0	1
SERP1	0	0	0	0	1
SCD	0	0	0	0	1
RPL23AP32	0	0	0	0	1
RBMS3	0	0	0	0	1
QTRT1	0	0	0	0	1
PTPRZ1	0	0	0	0	1
PTPN3	0	0	0	0	1
PRRG1	0	0	0	0	1
PRPS2	0	0	0	0	1
PPP2R2D	0	0	0	0	1
PPM1H	0	0	0	0	1
PENK	0	0	0	0	1
PDYN	0	0	0	0	1
PBLD	0	0	0	0	1
OSBPL11	0	0	0	0	1
OR2T8	0	0	0	0	1
NUDT12	0	0	0	0	1
NHS	0	0	0	0	1
NDRG4	0	0	0	0	1
MYEOV	0	0	0	0	1
MYBPH	0	0	0	0	1
MTUS2	0	0	0	0	1
MAMDC4	0	0	0	0	1
LSS	0	0	0	0	1
LOC441052	0	0	0	0	1
LOC400550	0	0	0	0	1
LOC100507421	0	0	0	0	1
LOC100507165	0	0	0	0	1
LOC100506659	0	0	0	0	1
LOC100506034	0	0	0	0	1
LOC100287525	0	0	0	0	1
LOC100129648	0	0	0	0	1
LINC00312	0	0	0	0	1
LHFP	0	0	0	0	1
LGALS16	0	0	0	0	1
KCND1	0	0	0	0	1
INPP5A	0	0	0	0	1
IL3RA	0	0	0	0	1
HTR3D	0	0	0	0	1
HILS1	0	0	0	0	1
GAFA1	0	0	0	0	1
FXYD2	0	0	0	0	1
FLJ40288	0	0	0	0	1
FASN	0	0	0	0	1
FAM84A	0	0	0	0	1
FAM46D	0	0	0	0	1
FAM110C	0	0	0	0	1
EYA4	0	0	0	0	1
ETV5	0	0	0	0	1
ELMOD1	0	0	0	0	1
DUSP15	0	0	0	0	1
DEFB119	0	0	0	0	1
DAPK1	0	0	0	0	1
CYP11B2	0	0	0	0	1
CX3CL1	0	0	0	0	1
CST2	0	0	0	0	1
CSHL1	0	0	0	0	1
CNTN3	0	0	0	0	1
CNIH	0	0	0	0	1
CMYA5	0	0	0	0	1
CLYBL	0	0	0	0	1
CLCA3P	0	0	0	0	1
CHGB	0	0	0	0	1
C2CD4C	0	0	0	0	1
C18orf57	0	0	0	0	1
BUTR1	0	0	0	0	1
BMS1	0	0	0	0	1
BMP8B	0	0	0	0	1
BCAR1	0	0	0	0	1
BAAT	0	0	0	0	1
ASPA	0	0	0	0	1
ARNT	0	0	0	0	1
ARFRP1	0	0	0	0	1
ANKS1B	0	0	0	0	1
AHNAK2	0	0	0	0	1
AGR3	0	0	0	0	1
AFF1	0	0	0	0	1
ACP2	0	0	0	0	1

## Sheet: Supp. Table-5
	Overlapping pathways from each model case
Pathway	Rad_Age_class_log2FCAge	Rad_Age_class_log2FCRad	Rad_Age_class_pval	Rad_Age_cont_log2FCAge	Rad_Age_cont_log2FCRad	Rad_Age_cont_pval	Total
PRPP Biosynthesis I	1	1	1	1	1	1	2
IL-1 Signaling	1	1	1	1	1	1
Valine Degradation I	1	1	1	0	1	0	17
tRNA Charging	1	1	1	0	1	0
Spermine and Spermidine Degradation I	1	1	1	0	1	0
RHOGDI Signaling	1	1	1	0	1	0
RHOA Signaling	1	1	1	0	1	0
Gluconeogenesis I	1	1	1	0	1	0
G Protein Signaling Mediated by Tubby	1	1	1	0	1	0
Fatty Acid beta-oxidation I	1	1	1	0	1	0
Ephrin B Signaling	1	1	1	0	1	0
Eicosanoid Signaling	1	1	1	0	1	0
Dolichyl-diphosphooligosaccharide Biosynthesis	1	1	1	0	1	0
Creatine-phosphate Biosynthesis	1	1	1	0	1	0
Complement System	1	1	1	0	1	0
Cellular Effects of Sildenafil (Viagra)	1	1	1	0	1	0
CCR3 Signaling in Eosinophils	1	1	1	0	1	0
Cardiac beta-adrenergic Signaling	1	1	1	0	1	0
Acute Phase Response Signaling	1	1	1	0	1	0
Superpathway of Inositol Phosphate Compounds	0	0	0	1	0	1	14
Prostanoid Biosynthesis	0	0	0	1	0	1
NAD Phosphorylation and Dephosphorylation	0	0	0	1	0	1
Glycogen Degradation III	0	0	0	1	0	1
Glycogen Degradation II	0	0	0	1	0	1
Glucose and Glucose-1-phosphate Degradation	0	0	0	1	0	1
GDP-glucose Biosynthesis	0	0	0	1	0	1
GABA Receptor Signaling	0	0	0	1	0	1
D-myo-inositol (3,4,5,6)-tetrakisphosphate Biosynthesis	0	0	0	1	0	1
D-myo-inositol (1,4,5,6)-Tetrakisphosphate Biosynthesis	0	0	0	1	0	1
D-myo-inositol-5-phosphate Metabolism	0	0	0	1	0	1
Calcium Transport I	0	0	0	1	0	1
3-phosphoinositide Degradation	0	0	0	1	0	1
3-phosphoinositide Biosynthesis	0	0	0	1	0	1

## Sheet: Supp. Table-6
	Overlapping diseases from each model case
Disease	Rad_Age_class_log2FCAge	Rad_Age_class_log2FCRad	Rad_Age_class_pval	Rad_Age_cont_log2FCAge	Rad_Age_cont_log2FCRad	Rad_Age_cont_pval	Total
Abdominal adenocarcinoma	1	1	1	1	1	1	79
Abnormal morphology of branchial arch mesenchyme	1	1	1	1	1	1
Acquired long QT syndrome	1	1	1	1	1	1
Action potential of heart cell lines	1	1	1	1	1	1
Action potential of stem cell lines	1	1	1	1	1	1
Apoptosis of mesenchymal progenitor cells	1	1	1	1	1	1
Apoptosis of rhabdomyosarcoma cells	1	1	1	1	1	1
Autosomal dominant long QT syndrome 2	1	1	1	1	1	1
Autosomal recessive deafness type 31	1	1	1	1	1	1
Autosomal recessive spastic paraplegia type 28	1	1	1	1	1	1
Beta-hydroxyisobutyryl-coa deacylase deficiency	1	1	1	1	1	1
Binding of nucleosomes	1	1	1	1	1	1
Biosynthesis of phosphoribosyl pyrophosphate	1	1	1	1	1	1
Cancer of secretory structure	1	1	1	1	1	1
Carcinoma	1	1	1	1	1	1
Catabolism of branched chain amino acids	1	1	1	1	1	1
Cell overmigration of Purkinje cells	1	1	1	1	1	1
Coffin-Siris syndrome type 10	1	1	1	1	1	1
Cytotoxic reaction of pancreatic cancer cell lines	1	1	1	1	1	1
Degranulation of leukocyte cell lines	1	1	1	1	1	1
Development of aortic sac	1	1	1	1	1	1
Development of branchial arch	1	1	1	1	1	1
Development of bulbus cordis	1	1	1	1	1	1
Development of cardiac loop	1	1	1	1	1	1
Digenic long QT syndrome 1/2	1	1	1	1	1	1
Digenic long QT syndrome 2/3	1	1	1	1	1	1
Digenic long QT syndrome 2/5	1	1	1	1	1	1
Digenic long QT syndrome 2/9	1	1	1	1	1	1
Digestive system cancer	1	1	1	1	1	1
Ectopia of cerebellar cortex	1	1	1	1	1	1
Extracranial solid tumor	1	1	1	1	1	1
Extrapancreatic malignant tumor	1	1	1	1	1	1
Familial syndromic intellectual disability	1	1	1	1	1	1
Formation of neuronal layer	1	1	1	1	1	1
Gastrointestinal adenocarcinoma	1	1	1	1	1	1
Gastrointestinal carcinoma	1	1	1	1	1	1
Gastrointestinal tract cancer	1	1	1	1	1	1
Genital carcinoma	1	1	1	1	1	1
Genital tract cancer	1	1	1	1	1	1
Genital tumor	1	1	1	1	1	1
Genitopatellar syndrome	1	1	1	1	1	1
Genitourinary carcinoma	1	1	1	1	1	1
Grade 1 transverse colon adenocarcinoma	1	1	1	1	1	1
Grade 2 cecum adenocarcinoma	1	1	1	1	1	1
Grade 2 colon carcinoma	1	1	1	1	1	1
Grade 2 mucinous adenocarcinoma	1	1	1	1	1	1
Grade 3 ascending colon adenocarcinoma	1	1	1	1	1	1
Grade 3 descending colon/sigmoid colon adenocarcinoma	1	1	1	1	1	1
Head and neck tumor	1	1	1	1	1	1
Intraabdominal organ tumor	1	1	1	1	1	1
Invasion of nasopharyngeal carcinoma cells	1	1	1	1	1	1
Large intestine adenocarcinoma	1	1	1	1	1	1
Large intestine carcinoma	1	1	1	1	1	1
Maintenance of stereocilia	1	1	1	1	1	1
Malignant genitourinary solid tumor	1	1	1	1	1	1
Malignant neoplasm of large intestine	1	1	1	1	1	1
Microphthalmia with limb anomalies	1	1	1	1	1	1
Migration of nasopharyngeal carcinoma cells	1	1	1	1	1	1
Mislocalization of actin stress fibers	1	1	1	1	1	1
Nasal polyp	1	1	1	1	1	1
Non-melanoma solid tumor	1	1	1	1	1	1
Nonhematologic malignant neoplasm	1	1	1	1	1	1
Pelvic adenocarcinoma	1	1	1	1	1	1
Pelvic cancer	1	1	1	1	1	1
Pelvic carcinoma	1	1	1	1	1	1
Priming of bone marrow-derived macrophages	1	1	1	1	1	1
Production of hair cells	1	1	1	1	1	1
Proliferation of utricular supporting cells	1	1	1	1	1	1
Recruitment of protein	1	1	1	1	1	1
Recurrence of hepatocellular carcinoma	1	1	1	1	1	1
Refractoriness of muscle cells	1	1	1	1	1	1
Say-Barber-Biesecker-Young-Simpson syndrome	1	1	1	1	1	1
Susceptibility to acquired long QT syndrome type 2	1	1	1	1	1	1
Susceptibility to X-linked autism type 5	1	1	1	1	1	1
Synaptic dysfunction of neuromuscular junctions	1	1	1	1	1	1
Syndromic X-linked mental retardation type 35	1	1	1	1	1	1
Transmembrane potential of cellular membrane	1	1	1	1	1	1
Unfolding of chromatin	1	1	1	1	1	1
Usher syndrome type 2D	1	1	1	1	1	1
Abdominal cancer	1	1	1	0	1	0	421
Abdominal carcinoma	1	1	1	0	1	0
Abnormal conduction by nerves	1	1	1	0	1	0
Abnormal morphology of bent neural tube	1	1	1	0	1	0
Abnormal morphology of cardiac valve	1	1	1	0	1	0
Abnormal morphology of cingulum	1	1	1	0	1	0
Abnormal morphology of disorganized photoreceptor inner segments	1	1	1	0	1	0
Abnormal morphology of enlarged tail bud	1	1	1	0	1	0
Abnormal morphology of internal capsule	1	1	1	0	1	0
Abnormal morphology of internal carotid artery	1	1	1	0	1	0
Abnormal morphology of intersomitic artery	1	1	1	0	1	0
Abnormal morphology of laryngeal muscle	1	1	1	0	1	0
Abnormal morphology of sarcomere	1	1	1	0	1	0
Abnormal ratio tissue	1	1	1	0	1	0
Abnormal skeletal muscle fiber type ratio	1	1	1	0	1	0
Abnormality of endometrium	1	1	1	0	1	0
Accumulation of 18:1(n-9) fatty acids	1	1	1	0	1	0
Activation of AgRP neurons	1	1	1	0	1	0
Activation of blood-derived mast cells	1	1	1	0	1	0
Activation of leukocyte cell lines	1	1	1	0	1	0
Activation of monocyte-derived inflammatory dendritic epidermal cells	1	1	1	0	1	0
Acute phase atypical hemolytic uremic syndrome	1	1	1	0	1	0
Adenocarcinoma	1	1	1	0	1	0
Advanced BRCA germline mutation positive peritoneal cancer	1	1	1	0	1	0
Advanced BRCA somatic mutation positive fallopian tube cancer	1	1	1	0	1	0
Advanced BRCA somatic mutation positive peritoneal cancer	1	1	1	0	1	0
Advanced BRCA somatic mutation positive solid tumor	1	1	1	0	1	0
Advanced BRCA1 germline mutation positive fallopian tube cancer	1	1	1	0	1	0
Advanced BRCA1 somatic mutation positive fallopian tube cancer	1	1	1	0	1	0
Advanced BRCA2 germline mutation positive fallopian tube cancer	1	1	1	0	1	0
Advanced BRCA2 somatic mutation positive fallopian tube cancer	1	1	1	0	1	0
Aggregation of leukocytes	1	1	1	0	1	0
Aggregation of mitochondria	1	1	1	0	1	0
Alkalinization of neutrophils	1	1	1	0	1	0
Alternative splicing of mRNA	1	1	1	0	1	0
Anogenital cancer	1	1	1	0	1	0
Antibody mediated rejection	1	1	1	0	1	0
Apoptosis of spermatogenic cells	1	1	1	0	1	0
Arrest in G0/G1 phase transition of pancreatic cancer cell lines	1	1	1	0	1	0
Arrest in Gap 0-Gap 1 phase of cervical cancer cell lines	1	1	1	0	1	0
Arrest in maturation of synapse	1	1	1	0	1	0
Arrest in migration of eosinophils	1	1	1	0	1	0
Arrest in S phase of bone cancer cell lines	1	1	1	0	1	0
Arterial calcification	1	1	1	0	1	0
Atherosclerosis of abdominal aorta	1	1	1	0	1	0
ATM mutation positive castration-resistant prostate cancer	1	1	1	0	1	0
ATM mutation positive solid tumor	1	1	1	0	1	0
Autosomal dominant cutis laxa type 1	1	1	1	0	1	0
Autosomal dominant deafness type 20	1	1	1	0	1	0
Autosomal dominant mental retardation type 42	1	1	1	0	1	0
Autosomal dominant supravalvular aortic stenosis	1	1	1	0	1	0
Autosomal recessive congenital ichthyosis type 1	1	1	1	0	1	0
Autosomal recessive osteogenesis imperfecta type IIB	1	1	1	0	1	0
Baraitser-Winter syndrome type 2	1	1	1	0	1	0
Bardet-Biedl syndrome type 8	1	1	1	0	1	0
Binding of mitochondrial DNA	1	1	1	0	1	0
Biosynthesis of purine ribonucleotide	1	1	1	0	1	0
Blepharophimosis	1	1	1	0	1	0
Bone marrow metastasis	1	1	1	0	1	0
Brain glioma	1	1	1	0	1	0
Brain lesion	1	1	1	0	1	0
BRCA germline mutation positive estrogen receptor positive HER2 negative breast cancer	1	1	1	0	1	0
BRCA germline mutation positive HER2 negative progesterone receptor positive breast cancer	1	1	1	0	1	0
BRCA germline mutation positive luminal breast cancer	1	1	1	0	1	0
BRCA1 germline mutation positive estrogen receptor positive breast cancer	1	1	1	0	1	0
BRCA1 germline mutation positive HER2 negative hormone receptor positive invasive breast cancer	1	1	1	0	1	0
BRCA1 germline mutation positive pancreatic adenocarcinoma	1	1	1	0	1	0
BRCA1 mutation positive castration resistant prostate cancer	1	1	1	0	1	0
BRCA1 mutation positive prostatic tumor	1	1	1	0	1	0
BRCA1 somatic mutation positive BRCA2 somatic mutation positive epithelial ovarian cancer	1	1	1	0	1	0
BRCA1 somatic mutation positive BRCA2 somatic mutation positive fallopian tube cancer	1	1	1	0	1	0
BRCA1 somatic mutation positive BRCA2 somatic mutation positive peritoneal cancer	1	1	1	0	1	0
BRCA1 somatic mutation positive breast cancer	1	1	1	0	1	0
BRCA2 germline mutation positive estrogen receptor positive breast cancer	1	1	1	0	1	0
BRCA2 germline mutation positive HER2 negative hormone receptor positive invasive breast adenocarcinoma	1	1	1	0	1	0
BRCA2 germline mutation positive HER2 negative hormone receptor positive invasive breast cancer	1	1	1	0	1	0
BRCA2 germline mutation positive pancreatic adenocarcinoma	1	1	1	0	1	0
BRCA2 mutation positive castration resistant prostate cancer	1	1	1	0	1	0
BRCA2 mutation positive prostatic neoplasm	1	1	1	0	1	0
BRCA2 somatic mutation positive breast cancer	1	1	1	0	1	0
Breakage of chromatin	1	1	1	0	1	0
Breast or gynecological cancer	1	1	1	0	1	0
Calcification of arteriole	1	1	1	0	1	0
Calcinosis	1	1	1	0	1	0
Calvarial doughnut lesions with bone fragility and spondylometaphyseal dysplasia	1	1	1	0	1	0
Cancer of head	1	1	1	0	1	0
Catabolism of protein	1	1	1	0	1	0
CDK12 mutation positive prostate cancer	1	1	1	0	1	0
Cell cycle progression of erythroid cells	1	1	1	0	1	0
Cell movement of connective tissue cells	1	1	1	0	1	0
Cell spreading of chondrocytes	1	1	1	0	1	0
Cell spreading of monocytes	1	1	1	0	1	0
Cell survival of retinal ganglion cells	1	1	1	0	1	0
Cell viability of nervous tissue cell lines	1	1	1	0	1	0
Central nervous system solid tumor	1	1	1	0	1	0
Charcot-Marie-Tooth disease axonal type 2D	1	1	1	0	1	0
Charcot-Marie-Tooth disease with early-onset glaucoma type 4B2	1	1	1	0	1	0
Chemotaxis of alpha-beta T lymphocytes	1	1	1	0	1	0
Chemotaxis of gamma-delta T lymphocytes	1	1	1	0	1	0
Chemotaxis of macrophage cancer cell lines	1	1	1	0	1	0
Chemotaxis of monocytes	1	1	1	0	1	0
Chemotaxis of mononuclear leukocytes	1	1	1	0	1	0
Chemotaxis of peritoneal macrophages	1	1	1	0	1	0
Chemotherapy resistance of tumor cell lines	1	1	1	0	1	0
Childhood-onset neurodegeneration with hypotonia, respiratory insufficiency, and brain imaging abnormalities	1	1	1	0	1	0
Chondroblastic osteosarcoma	1	1	1	0	1	0
Chronic fatigue syndrome	1	1	1	0	1	0
Circulation of blood	1	1	1	0	1	0
Citrullinemia type I	1	1	1	0	1	0
Clearance of Salmonella typhimurium SL1344	1	1	1	0	1	0
Closure of neuropore	1	1	1	0	1	0
Colony formation of chronic myeloid leukemia in blast crisis cells	1	1	1	0	1	0
Colony formation of low proliferative potential colony-forming cells	1	1	1	0	1	0
Combined oxidative phosphorylation deficiency 31	1	1	1	0	1	0
Complement 5 deficiency	1	1	1	0	1	0
Congenital disorder of glycosylation type 1	1	1	1	0	1	0
Congenital disorder of glycosylation type 1i	1	1	1	0	1	0
Congenital disorder of glycosylation type 1O	1	1	1	0	1	0
Congenital disorder of glycosylation type 1w	1	1	1	0	1	0
Congenital disorders of glycosylation	1	1	1	0	1	0
Congenital muscular dystrophy-dystroglycanopathy with impaired intellectual development type B15	1	1	1	0	1	0
Congenital myasthenic syndrome type 14	1	1	1	0	1	0
Connective or soft tissue tumor	1	1	1	0	1	0
Contextual fear memory	1	1	1	0	1	0
Contraction of smooth muscle tissue	1	1	1	0	1	0
Conversion of lysophosphatidylcholine	1	1	1	0	1	0
Conversion of lysophosphatidylethanolamine	1	1	1	0	1	0
Conversion of lysophosphatidylserine	1	1	1	0	1	0
Conversion of phospholipid	1	1	1	0	1	0
Conversion of sphingomyelin	1	1	1	0	1	0
Corneal fragility keratoglobus, blue sclerae and joint hypermobility	1	1	1	0	1	0
Cutaneous melanoma	1	1	1	0	1	0
Cytolysis of trophoblast giant cells	1	1	1	0	1	0
Damage of muscle	1	1	1	0	1	0
Deamidation of glutamine	1	1	1	0	1	0
Decidualization of endometrial stromal cells	1	1	1	0	1	0
Defect in B-cell development	1	1	1	0	1	0
Deficiency of 3-hydroxyacyl-coa dehydrogenase	1	1	1	0	1	0
Degeneration of crypt of Lieberkuhn	1	1	1	0	1	0
Degeneration of keratohyalin granules	1	1	1	0	1	0
Degeneration of myofiber	1	1	1	0	1	0
Degeneration of nucleus	1	1	1	0	1	0
Degradation of myofibrils	1	1	1	0	1	0
Degranulation of monocyte-derived macrophages	1	1	1	0	1	0
Delay in initiation of retraction of blood clot	1	1	1	0	1	0
Delay in transmigration of smooth muscle cells	1	1	1	0	1	0
Depolymerization of actin filaments	1	1	1	0	1	0
Development of adenocarcinoma	1	1	1	0	1	0
Development of anal gland	1	1	1	0	1	0
Development of carcinoma	1	1	1	0	1	0
Development of cranial mesenchyme	1	1	1	0	1	0
Development of dermis	1	1	1	0	1	0
Development of genital tumor	1	1	1	0	1	0
Development of guard hair follicle	1	1	1	0	1	0
Development of head fold	1	1	1	0	1	0
Development of malignant tumor	1	1	1	0	1	0
Development of Meibomian gland	1	1	1	0	1	0
Development of retroperitoneal white adipose tissue	1	1	1	0	1	0
Development of sebaceous glands	1	1	1	0	1	0
Development of sweat gland	1	1	1	0	1	0
Digestive organ tumor	1	1	1	0	1	0
Disruption of PML nuclear bodies	1	1	1	0	1	0
Disruption of sarcolemma	1	1	1	0	1	0
Distal arthrogryposis type 3	1	1	1	0	1	0
Distal arthrogryposis type 5	1	1	1	0	1	0
Distal arthrogryposis with impaired proprioception and touch	1	1	1	0	1	0
Distension of colon	1	1	1	0	1	0
Distribution of interfibrillar mitochondria	1	1	1	0	1	0
Distribution of subsarcolemmal mitochondria	1	1	1	0	1	0
Distribution of thymic medullary epithelial cells	1	1	1	0	1	0
DNA recombination	1	1	1	0	1	0
Drug resistance of cells	1	1	1	0	1	0
Drug resistance of fibroblast cell lines	1	1	1	0	1	0
Dysfunction of microvasculature	1	1	1	0	1	0
Early infantile epileptic encephalopathy type 36	1	1	1	0	1	0
Early infantile epileptic encephalopathy type 51	1	1	1	0	1	0
Early stage axillary lymph node positive breast cancer	1	1	1	0	1	0
Electrical capacitance of retinal pigment epithelium	1	1	1	0	1	0
Endocrine carcinoma	1	1	1	0	1	0
Endometrial cancer	1	1	1	0	1	0
Endometrial carcinoma	1	1	1	0	1	0
Endometrioid carcinoma	1	1	1	0	1	0
Endometrioid endometrial adenocarcinoma	1	1	1	0	1	0
Enucleation of erythroid cells	1	1	1	0	1	0
Eosinophilic inflammation	1	1	1	0	1	0
Epilepsy with grand mal seizures on awakening	1	1	1	0	1	0
Epithilone B resistance of neuroblastoma cell lines	1	1	1	0	1	0
Erythropoiesis of leukemia cell lines	1	1	1	0	1	0
Esterification of protein	1	1	1	0	1	0
Exchange of L-aspartic acid	1	1	1	0	1	0
Exchange of L-glutamic acid	1	1	1	0	1	0
Exocytosis of 5-hydroxytryptamine	1	1	1	0	1	0
Exocytosis of neurotransmitter	1	1	1	0	1	0
Extensibility of carotid artery	1	1	1	0	1	0
Extravasation of leukocytes	1	1	1	0	1	0
Extravasation of lymphocytes	1	1	1	0	1	0
Extravasation of plasma cells	1	1	1	0	1	0
Familial congenital malformation	1	1	1	0	1	0
Familial encephalopathy	1	1	1	0	1	0
Familial epithelial ovarian cancer	1	1	1	0	1	0
Familial hyperaldosteronism type II	1	1	1	0	1	0
Familial hyperinsulinemic hypoglycemia type 4	1	1	1	0	1	0
Familial interstitial lung disease	1	1	1	0	1	0
Familial neurological disorder	1	1	1	0	1	0
Fanconi anemia group O	1	1	1	0	1	0
Fate determination of myeloma cell lines	1	1	1	0	1	0
Female genital carcinoma	1	1	1	0	1	0
Female genital neoplasm	1	1	1	0	1	0
Female genital tract adenocarcinoma	1	1	1	0	1	0
Female genital tract cancer	1	1	1	0	1	0
Fibrosis of small intestine	1	1	1	0	1	0
Fission of mitochondria	1	1	1	0	1	0
Formation of cell-cell adherens junctions	1	1	1	0	1	0
Formation of cross-linked envelopes	1	1	1	0	1	0
Formation of F-actin microspike	1	1	1	0	1	0
Formation of membrane nanotubes	1	1	1	0	1	0
Formation of renal cyst	1	1	1	0	1	0
Formation of solid tumor	1	1	1	0	1	0
Fructose-1,6-diphosphatase deficiency	1	1	1	0	1	0
GARS-associated growth retardation and developmental delay	1	1	1	0	1	0
Gastro-esophageal carcinoma	1	1	1	0	1	0
Gastrointestinal tumor	1	1	1	0	1	0
Generation of tumor	1	1	1	0	1	0
Glioma	1	1	1	0	1	0
Glioma cancer	1	1	1	0	1	0
Glomerular cyst	1	1	1	0	1	0
Grade 1 breast carcinoma	1	1	1	0	1	0
Grade 1 colon carcinoma	1	1	1	0	1	0
Grade 2-3 endometrioid ovarian cancer	1	1	1	0	1	0
Grade 2 breast carcinoma	1	1	1	0	1	0
Grade 3-4 glioma cancer	1	1	1	0	1	0
Grade 3-4 tumor	1	1	1	0	1	0
Grade 3 colon carcinoma	1	1	1	0	1	0
Grade 4 colon carcinoma	1	1	1	0	1	0
Grade 4 glioblastoma with oligodendroglial component	1	1	1	0	1	0
Growth of Saccharomyces cerevisiae	1	1	1	0	1	0
Growth of Salmonella typhimurium LT2	1	1	1	0	1	0
Growth of Staphylococcus aureus strain OM505	1	1	1	0	1	0
Growth of Streptococcus pyogenes	1	1	1	0	1	0
Growth of yeast	1	1	1	0	1	0
Head and neck cancer	1	1	1	0	1	0
Head and neck carcinoma	1	1	1	0	1	0
Hematologic cancer	1	1	1	0	1	0
Hematologic cancer of tumor cell lines	1	1	1	0	1	0
Hematological or lymphatic system tumor	1	1	1	0	1	0
Hematopoietic neoplasm	1	1	1	0	1	0
Hepato-pancreato-biliary cancer	1	1	1	0	1	0
Hepatobiliary carcinoma	1	1	1	0	1	0
Hepatobiliary system cancer	1	1	1	0	1	0
HER2 negative lobular invasive breast cancer	1	1	1	0	1	0
HER2 negative mixed ductal and lobular breast cancer	1	1	1	0	1	0
Hereditary connective tissue disorder	1	1	1	0	1	0
Hereditary motor and sensory neuropathy type 5	1	1	1	0	1	0
High-grade BRCA germline mutation positive serous ovarian or fallopian tube or primary peritoneal cancer	1	1	1	0	1	0
High grade BRCA germline mutation positive epithelial ovarian cancer	1	1	1	0	1	0
High grade relapsed BRCA1 germline mutation positive platinum-sensitive endometrioid cancer	1	1	1	0	1	0
High grade relapsed BRCA1 germline mutation positive platinum-sensitive fallopian tube cancer	1	1	1	0	1	0
High grade relapsed BRCA2 germline mutation positive platinum-sensitive endometrioid cancer	1	1	1	0	1	0
High grade relapsed BRCA2 germline mutation positive platinum-sensitive fallopian tube cancer	1	1	1	0	1	0
Highly active disease stage hemolysis	1	1	1	0	1	0
Homeostasis of sphingolipid	1	1	1	0	1	0
Homing of mononuclear leukocytes	1	1	1	0	1	0
Hyperinsulinism due to short chain 3-hydroxylacyl-CoA dehydrogenase deficiency	1	1	1	0	1	0
Hyperplasia of proximal tubule cells	1	1	1	0	1	0
Hypersensitivity reaction type I	1	1	1	0	1	0
Inactivation of mast cells	1	1	1	0	1	0
Inborn error of carbohydrate metabolism	1	1	1	0	1	0
Induction of endoplasmic reticulum	1	1	1	0	1	0
Induction of endothelial tube	1	1	1	0	1	0
Induction of neural crest	1	1	1	0	1	0
Infantile cerebellar-retinal degeneration	1	1	1	0	1	0
Infection of cervical cancer cell lines	1	1	1	0	1	0
Inhibition of monocyte-derived macrophages	1	1	1	0	1	0
Initiation of inflammation	1	1	1	0	1	0
Injury of muscle	1	1	1	0	1	0
Injury of pheochromocytoma cell lines	1	1	1	0	1	0
Interstitial lung and liver disease	1	1	1	0	1	0
Intracranial neoplasm	1	1	1	0	1	0
James type infantile spinal muscular atrophy	1	1	1	0	1	0
Jewett stage D prostatic carcinoma	1	1	1	0	1	0
Joubert syndrome type 21	1	1	1	0	1	0
Kaufman oculocerebrofacial syndrome	1	1	1	0	1	0
Keratinization of keratinocytes	1	1	1	0	1	0
Keratoconus type 1	1	1	1	0	1	0
Lack of guard hair	1	1	1	0	1	0
Lack of palmar eccrine gland	1	1	1	0	1	0
Large intestine neoplasm	1	1	1	0	1	0
Late-onset citrullinemia	1	1	1	0	1	0
Leakage of blood vessel	1	1	1	0	1	0
Leakage of capillary vessel	1	1	1	0	1	0
Learning deficit	1	1	1	0	1	0
Leukoencephalopathy with ataxia	1	1	1	0	1	0
Lipopolysaccharide-induced endotoxemia	1	1	1	0	1	0
Liver cancer	1	1	1	0	1	0
Liver carcinoma	1	1	1	0	1	0
Locally advanced BRCA1 germline mutation positive breast carcinoma	1	1	1	0	1	0
Locally advanced BRCA2 germline mutation positive breast carcinoma	1	1	1	0	1	0
Long term synaptic depression of dentate granule cells	1	1	1	0	1	0
Loss of M cells	1	1	1	0	1	0
Maintenance of follicular dendritic cells	1	1	1	0	1	0
Malignant connective or soft tissue neoplasm	1	1	1	0	1	0
Malignant soft tissue neoplasm	1	1	1	0	1	0
Malignant solid tumor	1	1	1	0	1	0
Marden-Walker syndrome	1	1	1	0	1	0
Margination of leukocytes	1	1	1	0	1	0
Mass of L4 vertebra	1	1	1	0	1	0
Megaconial type congenital muscular dystrophy	1	1	1	0	1	0
Melanoma	1	1	1	0	1	0
Metabolism of carbohydrate	1	1	1	0	1	0
Metabolism of D-erythro-C16-ceramide	1	1	1	0	1	0
Metabolism of dioleoyl phosphatidylethanolamine	1	1	1	0	1	0
Metabolism of lysophosphatidylcholine	1	1	1	0	1	0
Metabolism of phosphatidylcholine	1	1	1	0	1	0
Metabolism of protein	1	1	1	0	1	0
Metastatic BRCA1 germline mutation positive breast carcinoma	1	1	1	0	1	0
Metastatic BRCA2 germline mutation positive breast carcinoma	1	1	1	0	1	0
Microcephaly	1	1	1	0	1	0
Migration of classically activated bone marrow-derived macrophages	1	1	1	0	1	0
Migration of KU-CSLC cells	1	1	1	0	1	0
Modification of chromatin	1	1	1	0	1	0
Modification of glutamine	1	1	1	0	1	0
Morphogenesis of mitochondria	1	1	1	0	1	0
Morphology of nervous tissue cell lines	1	1	1	0	1	0
Morphology of stem cell lines	1	1	1	0	1	0
Movement of bone marrow cell lines	1	1	1	0	1	0
Muscle weakness	1	1	1	0	1	0
Muscularization of descending aorta	1	1	1	0	1	0
Myoclonic dystonia type 26	1	1	1	0	1	0
Neck neoplasm	1	1	1	0	1	0
Nemaline myopathy type 7	1	1	1	0	1	0
Neonatal type citrullinemia	1	1	1	0	1	0
Neoplasia of cells	1	1	1	0	1	0
Nervous system neoplasm	1	1	1	0	1	0
Neurodegeneration of axons	1	1	1	0	1	0
Non-colon gastrointestinal cancer	1	1	1	0	1	0
Nonpituitary endocrine tumor	1	1	1	0	1	0
Noonan syndrome-like disorder with loose anagen hair 2	1	1	1	0	1	0
Oocyte maturation defect type 1	1	1	1	0	1	0
Optic atrophy type 9	1	1	1	0	1	0
Oral squamous cell carcinoma	1	1	1	0	1	0
Organization of cytoplasm	1	1	1	0	1	0
Organization of muscle	1	1	1	0	1	0
Organization of peroxisomes	1	1	1	0	1	0
Organization of sarcomere	1	1	1	0	1	0
Organization of stereocilia in hair cells	1	1	1	0	1	0
Orientation of muscle cells	1	1	1	0	1	0
Orientation of smooth muscle cells	1	1	1	0	1	0
Orofaciodigital syndrome type 5	1	1	1	0	1	0
Oxidation of L-glutamine	1	1	1	0	1	0
Oxidative stress injury of aorta	1	1	1	0	1	0
Paclitaxel resistance of neuroblastoma cell lines	1	1	1	0	1	0
Periodontal type Ehlers-Danlos syndrome type 1	1	1	1	0	1	0
Periodontal type Ehlers-Danlos syndrome type 2	1	1	1	0	1	0
Phosphorylation of choline	1	1	1	0	1	0
Phosphorylation of L-amino acid	1	1	1	0	1	0
Polarization of phosphatidylinositol-3,4,5-triphosphate	1	1	1	0	1	0
Primary ciliary dyskinesia type 18	1	1	1	0	1	0
Priming of myeloid cells	1	1	1	0	1	0
Priming of phagocytes	1	1	1	0	1	0
Processing of mRNA	1	1	1	0	1	0
Productive infection of cervical cancer cell lines	1	1	1	0	1	0
Proliferation of blood-derived mast cells	1	1	1	0	1	0
Proliferation of KU-CSLC cells	1	1	1	0	1	0
Prostatic intraepithelial tumor	1	1	1	0	1	0
Quantity of apoptotic oligodendrocytes	1	1	1	0	1	0
Quantity of dorsal horn cells	1	1	1	0	1	0
Quantity of elastin in blood vessel	1	1	1	0	1	0
Quantity of memory natural killer cells	1	1	1	0	1	0
Quantity of renin in blood	1	1	1	0	1	0
Quantity of succinic acid	1	1	1	0	1	0
Rajab interstitial lung disease with brain calcifications-1	1	1	1	0	1	0
Rare carcinoma of pancreas	1	1	1	0	1	0
Ras protein signal transduction	1	1	1	0	1	0
Regeneration of motor axons	1	1	1	0	1	0
Reorganization of smooth muscle	1	1	1	0	1	0
Response of green cone cells	1	1	1	0	1	0
Retinitis pigmentosa type 51	1	1	1	0	1	0
Rostrocaudal muscular dystrophy	1	1	1	0	1	0
S phase checkpoint control of lung cell lines	1	1	1	0	1	0
S phase of bone cancer cell lines	1	1	1	0	1	0
Scattering of coiled body	1	1	1	0	1	0
Senescence of hepatic stellate cells	1	1	1	0	1	0
Shape of keratinocytes	1	1	1	0	1	0
Short stature, amelogenesis imperfecta and skeletal dysplasia with scoliosis	1	1	1	0	1	0
Short/branched-chain acyl-CoA dehydrogenase deficiency	1	1	1	0	1	0
Shuttling of L-aspartic acid	1	1	1	0	1	0
Shuttling of malic acid	1	1	1	0	1	0
Skin cancer	1	1	1	0	1	0
Slow Wallerian degeneration	1	1	1	0	1	0
Spondylocostal dysostosis type 5	1	1	1	0	1	0
Stabilization of mouse X chromosome	1	1	1	0	1	0
Stable disease stage paroxysmal nocturnal hemoglobinuria	1	1	1	0	1	0
Stage III-IV primary peritoneal serous adenocarcinoma	1	1	1	0	1	0
Stiffening of neutrophils	1	1	1	0	1	0
Sudden infant death syndrome	1	1	1	0	1	0
Survival of stem cell lines	1	1	1	0	1	0
Susceptibility to familial breast-ovarian cancer type 3	1	1	1	0	1	0
Syndromic encephalopathy	1	1	1	0	1	0
Synthesis of carbohydrate	1	1	1	0	1	0
Synthesis of dolichol monophosphate mannose	1	1	1	0	1	0
Synthesis of glycolipid	1	1	1	0	1	0
Targeting of plasma membrane	1	1	1	0	1	0
Thickness of ascending aorta	1	1	1	0	1	0
Thyroid carcinoma	1	1	1	0	1	0
Transduction of lipopolysaccharide	1	1	1	0	1	0
Translocation of L-tryptophan	1	1	1	0	1	0
Transmembrane transport of L-tryptophan	1	1	1	0	1	0
Tuberculoid leprosy	1	1	1	0	1	0
Tumorigenesis of gastrointestinal adenocarcinoma	1	1	1	0	1	0
Tumorigenesis of reproductive tract	1	1	1	0	1	0
Upper gastrointestinal carcinoma	1	1	1	0	1	0
Upper gastrointestinal tract cancer	1	1	1	0	1	0
Uterine cancer	1	1	1	0	1	0
Uterine carcinoma	1	1	1	0	1	0
Uterine tumor	1	1	1	0	1	0
Vascular calcification	1	1	1	0	1	0
Vasodilation of pulmonary artery	1	1	1	0	1	0
Wasting of anterior tibial muscle	1	1	1	0	1	0
Weakness	1	1	1	0	1	0
Whooping cough	1	1	1	0	1	0
X linked mental retardation syndromic 11	1	1	1	0	1	0
Abnormal energy balance	0	0	0	1	0	1	282
Abnormal morphology of blood platelets	0	0	0	1	0	1
Abnormal morphology of corneal endothelium	0	0	0	1	0	1
Abnormal morphology of coronary artery	0	0	0	1	0	1
Abnormal morphology of crypt of lieberkuhn	0	0	0	1	0	1
Abnormal morphology of hindgut	0	0	0	1	0	1
Abnormal morphology of lateral plate mesoderm	0	0	0	1	0	1
Abnormal morphology of sternebrae	0	0	0	1	0	1
Abnormal quantity of water	0	0	0	1	0	1
Abnormal size of embryo	0	0	0	1	0	1
Abnormal turning of embryo	0	0	0	1	0	1
Accumulation of urine	0	0	0	1	0	1
Activation of carcinoma cell lines	0	0	0	1	0	1
Activation of embryonic cell lines	0	0	0	1	0	1
Activation of epithelial cell lines	0	0	0	1	0	1
Activation of kidney cell lines	0	0	0	1	0	1
Adhesion of bone marrow-derived mononuclear cells	0	0	0	1	0	1
Aggregation of blood platelets	0	0	0	1	0	1
Aggregation of breast cancer cell lines	0	0	0	1	0	1
Aggregation of cells	0	0	0	1	0	1
Aggregation of membrane rafts	0	0	0	1	0	1
Anxiety disorder with agitation	0	0	0	1	0	1
Aphakia	0	0	0	1	0	1
Apoptosis of lower motor neuron	0	0	0	1	0	1
Astrocytosis of cerebellum	0	0	0	1	0	1
Atrophy of gastrocnemius	0	0	0	1	0	1
Atrophy of skeletal muscle	0	0	0	1	0	1
Atrophy of triceps brachii muscle	0	0	0	1	0	1
Atypical hemolytic uremic syndrome	0	0	0	1	0	1
Auditory evoked potential	0	0	0	1	0	1
Autoimmune response of T lymphocytes	0	0	0	1	0	1
Autosomal dominant encephalopathy	0	0	0	1	0	1
Autosomal recessive congenital eye anomaly	0	0	0	1	0	1
Autosomal recessive congenital hereditary endothelial dystrophy,ched 2	0	0	0	1	0	1
Autosomal recessive juvenile Parkinson disease	0	0	0	1	0	1
Autosomal recessive methylmalonic aciduria with homocystinuria cblC type	0	0	0	1	0	1
BCL2 translocation positive follicular lymphoma	0	0	0	1	0	1
Blood clot	0	0	0	1	0	1
Cardia bifida	0	0	0	1	0	1
Catecholaminergic polymorphic ventricular tachycardia type 1	0	0	0	1	0	1
Cell death of osteosarcoma cells	0	0	0	1	0	1
Cell polarity formation by epithelial cells	0	0	0	1	0	1
Cell proliferation of lymphoma cell lines	0	0	0	1	0	1
Cell rounding of astrocytoma cells	0	0	0	1	0	1
Cell rounding of neuroblastoma cell lines	0	0	0	1	0	1
Cell rounding of pheochromocytoma cell lines	0	0	0	1	0	1
Cell spreading of carcinoma cell lines	0	0	0	1	0	1
Cell spreading of lung cancer cell lines	0	0	0	1	0	1
Chagas cardiomyopathy	0	0	0	1	0	1
Channelopathy	0	0	0	1	0	1
Chronic lymphocytic leukemia / small lymphocytic lymphoma	0	0	0	1	0	1
Chronic neuropathic pain	0	0	0	1	0	1
Cleft face	0	0	0	1	0	1
Colitis-associated colon cancer	0	0	0	1	0	1
Combined pulmonary fibrosis and emphysema	0	0	0	1	0	1
Congenital anomaly of cardiovascular system	0	0	0	1	0	1
Congenital anomaly of eye	0	0	0	1	0	1
Congenital heart disease	0	0	0	1	0	1
Congenital malformation of face	0	0	0	1	0	1
Contraction of cytoskeleton	0	0	0	1	0	1
Cornelia de Lange syndrome type 1	0	0	0	1	0	1
Cornelia de Lange syndrome type 2	0	0	0	1	0	1
Cytotoxic reaction of hepatoma cell lines	0	0	0	1	0	1
Cytotoxicity of gamma-delta T lymphocytes	0	0	0	1	0	1
Damage of salivary gland	0	0	0	1	0	1
Degeneration of blastomeres	0	0	0	1	0	1
Degeneration of lower motor neuron	0	0	0	1	0	1
Degranulation of cells	0	0	0	1	0	1
Delay in cell death of motor neurons	0	0	0	1	0	1
Delay in formation of thrombus	0	0	0	1	0	1
Delay in initiation of differentiation of induced pluripotent stem cells	0	0	0	1	0	1
Delay in initiation of downregulation of T lymphocytes	0	0	0	1	0	1
Delay in initiation of occlusion of carotid artery	0	0	0	1	0	1
Demyelination of cerebellum	0	0	0	1	0	1
Dephosphorylation of protein	0	0	0	1	0	1
Depolarization of epithelial tissue	0	0	0	1	0	1
Development of colon	0	0	0	1	0	1
Development of colon tumor	0	0	0	1	0	1
Development of extraembryonic mesoderm	0	0	0	1	0	1
Development of gallbladder	0	0	0	1	0	1
Development of invariant natural killer T cells	0	0	0	1	0	1
Development of pancreas	0	0	0	1	0	1
Development of retina	0	0	0	1	0	1
Development of retinal ganglion cells	0	0	0	1	0	1
Development of somites	0	0	0	1	0	1
Development of thymic-derived Treg cells	0	0	0	1	0	1
Differentiation of enteroendocrine cells	0	0	0	1	0	1
Differentiation of noradrenergic neurons	0	0	0	1	0	1
Differentiation of rhabdomyosarcoma cell lines	0	0	0	1	0	1
Digenic methylmalonic aciduria with homocystinuria cblC type	0	0	0	1	0	1
Dilated cardiomyopathy type 1T	0	0	0	1	0	1
Disorder of sex development	0	0	0	1	0	1
Disorganization of mitochondria	0	0	0	1	0	1
Double-stranded DNA break repair of neuroblastoma cell lines	0	0	0	1	0	1
Dysmorphogenesis	0	0	0	1	0	1
Early infantile epileptic encephalopathy type 85 with or without midline brain defects	0	0	0	1	0	1
Ectopia of cerebral cortex	0	0	0	1	0	1
Elongation of mitochondria	0	0	0	1	0	1
Endocochlear potential	0	0	0	1	0	1
Enlargement of esophagus	0	0	0	1	0	1
Entrance of rhabdomyosarcoma cell lines	0	0	0	1	0	1
Epithelial-mesenchymal transition of ovarian cancer cell lines	0	0	0	1	0	1
Familial cardiovascular disease	0	0	0	1	0	1
Familial congenital heart disease	0	0	0	1	0	1
Familial heart disease	0	0	0	1	0	1
Familial hypertrophic cardiomyopathy	0	0	0	1	0	1
Familial idiopathic pulmonary fibrosis	0	0	0	1	0	1
Familial isolated dilated cardiomyopathy	0	0	0	1	0	1
Familial vascular disease	0	0	0	1	0	1
Firing of sensory neurons	0	0	0	1	0	1
Formation of colonic polyp	0	0	0	1	0	1
Formation of eye	0	0	0	1	0	1
Formation of inner nuclear membrane	0	0	0	1	0	1
Formation of limb bud	0	0	0	1	0	1
Formation of nuclear envelope	0	0	0	1	0	1
Formation of spliceosomes	0	0	0	1	0	1
Forsius-Eriksson type ocular albinism	0	0	0	1	0	1
Fuchs endothelial corneal dystrophy type 4	0	0	0	1	0	1
Fusion of cartilage tissue	0	0	0	1	0	1
Fusion of sternebrae	0	0	0	1	0	1
Gastric carcinoma	0	0	0	1	0	1
Genitourinary adenocarcinoma	0	0	0	1	0	1
Harboyan syndrome	0	0	0	1	0	1
Hereditary Eye Disease	0	0	0	1	0	1
Hetero-oligomerization of protein	0	0	0	1	0	1
Hydrolysis of phosphatidylinositol-3-phosphate	0	0	0	1	0	1
Hydrolysis of phosphoinositide	0	0	0	1	0	1
Hypocalciuria	0	0	0	1	0	1
Hypoplasia of cells	0	0	0	1	0	1
Hypoplasia of Sertoli cells	0	0	0	1	0	1
Hypoplasia of smooth muscle cells	0	0	0	1	0	1
Hypoplasia of sternum	0	0	0	1	0	1
Immune response of cells	0	0	0	1	0	1
Immune response of tumor cell lines	0	0	0	1	0	1
Immunoglobulin heavy chain V(D)J recombination	0	0	0	1	0	1
Increased excretion of K+	0	0	0	1	0	1
Infantile hypertrophic pyloric stenosis type 5	0	0	0	1	0	1
Infection by JC virus	0	0	0	1	0	1
Infection of nervous tissue cell lines	0	0	0	1	0	1
Inflammation of paw	0	0	0	1	0	1
Inhibition of Picornaviridae	0	0	0	1	0	1
Invasion of carcinoma cells	0	0	0	1	0	1
Invasion of colon carcinoma cells	0	0	0	1	0	1
Invasion of digestive organ tumor	0	0	0	1	0	1
Invasive breast implant associated anaplastic large cell lymphoma	0	0	0	1	0	1
KBG syndrome	0	0	0	1	0	1
Killing of melanoma cell lines	0	0	0	1	0	1
Klinefelter syndrome	0	0	0	1	0	1
Kugelberg-Welander syndrome	0	0	0	1	0	1
Lack of limb bud	0	0	0	1	0	1
Lack of midgut	0	0	0	1	0	1
Lack of pre-B lymphocytes	0	0	0	1	0	1
Leiomyosarcoma	0	0	0	1	0	1
Length of rod outer segments	0	0	0	1	0	1
Life-threatening sustained ventricular arrhythmia	0	0	0	1	0	1
Loeys-Dietz syndrome type 2B	0	0	0	1	0	1
Long QT syndrome 1	0	0	0	1	0	1
Long QT syndrome 3	0	0	0	1	0	1
Longstanding persistent atrial fibrillation	0	0	0	1	0	1
Loss of alpha-motor neurons	0	0	0	1	0	1
Loss of glutaminergic synapse	0	0	0	1	0	1
Loss of hair cells	0	0	0	1	0	1
Maturation of motor neurons	0	0	0	1	0	1
Maturation of muscle cells	0	0	0	1	0	1
Mature B-cell neoplasm	0	0	0	1	0	1
Mature lymphocytic neoplasm	0	0	0	1	0	1
Metabolism of cyanocobalamin	0	0	0	1	0	1
Metabolism of D-ribose-5-phosphate	0	0	0	1	0	1
Methylmalonic aciduria due to methylmalonyl-coa mutase deficiency	0	0	0	1	0	1
Microphthalmia	0	0	0	1	0	1
Migration of carcinoma cell lines	0	0	0	1	0	1
Migration of cholangiocarcinoma cell lines	0	0	0	1	0	1
Migration of endometrial cancer cell lines	0	0	0	1	0	1
Migration of marginal-zone B lymphocytes	0	0	0	1	0	1
Migration of mesenchyme	0	0	0	1	0	1
Migration of ovarian cancer cell lines	0	0	0	1	0	1
Migration of pancreatic cancer cell lines	0	0	0	1	0	1
Mitosis of colorectal cancer cell lines	0	0	0	1	0	1
Mixed cardiomyopathy	0	0	0	1	0	1
Morbidity	0	0	0	1	0	1
Morphogenesis of embryonic foregut	0	0	0	1	0	1
Morphogenesis of lung lobe	0	0	0	1	0	1
Morphology of B lymphocytes	0	0	0	1	0	1
Morphology of fibrocytes	0	0	0	1	0	1
Morphology of lymphocytes	0	0	0	1	0	1
Morphology of marginal-zone B lymphocytes	0	0	0	1	0	1
Morphology of pheochromocytoma cell lines	0	0	0	1	0	1
Morphology of spinal cord	0	0	0	1	0	1
Motor tic disorder	0	0	0	1	0	1
Movement of mitochondria	0	0	0	1	0	1
Muscle tumor	0	0	0	1	0	1
Myosarcoma	0	0	0	1	0	1
Neurodegeneration of photoreceptors	0	0	0	1	0	1
Neuromuscular disease with neuropathy	0	0	0	1	0	1
Non-rapid eye movement sleep	0	0	0	1	0	1
Paroxysmal atrial fibrillation	0	0	0	1	0	1
Paroxysmal atrial flutter	0	0	0	1	0	1
Paroxysmal familial ventricular fibrillation type 1	0	0	0	1	0	1
Pathogenesis of motor neurons	0	0	0	1	0	1
Pentose shunt of D-glucose	0	0	0	1	0	1
Percentage body fat	0	0	0	1	0	1
Permanent atrial fibrillation	0	0	0	1	0	1
Peroxisomal acyl CoA oxidase deficiency	0	0	0	1	0	1
Persistent fetal circulation syndrome	0	0	0	1	0	1
Polarization of leukemia cell lines	0	0	0	1	0	1
Polyp	0	0	0	1	0	1
Posterior polymorphous corneal dystrophy type 1	0	0	0	1	0	1
Primary cardiomyopathy	0	0	0	1	0	1
Primary dilated cardiomyopathy	0	0	0	1	0	1
Progression of prostatic tumor	0	0	0	1	0	1
Progressive neuromuscular disease	0	0	0	1	0	1
Proliferation of alpha-beta T lymphocytes	0	0	0	1	0	1
Proliferation of lung cell lines	0	0	0	1	0	1
Proliferation of rhabdomyosarcoma cells	0	0	0	1	0	1
Proliferation of uterine cell lines	0	0	0	1	0	1
Psychic anxiety	0	0	0	1	0	1
Quantity of fat	0	0	0	1	0	1
Quantity of marginal-zone B lymphocytes	0	0	0	1	0	1
Quantity of neuromuscular junctions	0	0	0	1	0	1
Quantity of prostaglandin D2	0	0	0	1	0	1
Quantity of transitional 1 B lymphocytes	0	0	0	1	0	1
Quantity of transitional type 3 B lymphocytes	0	0	0	1	0	1
Rebleeding	0	0	0	1	0	1
Recurrent ventricular fibrillation	0	0	0	1	0	1
Refractory hemodynamically unstable ventricular tachycardia	0	0	0	1	0	1
Refractory ventricular fibrillation	0	0	0	1	0	1
Regulation of regulatory T lymphocytes	0	0	0	1	0	1
Remodeling of carotid artery	0	0	0	1	0	1
Remodeling of femoral artery	0	0	0	1	0	1
Replication of Moloney murine leukemia virus	0	0	0	1	0	1
Repolarization of muscle cells	0	0	0	1	0	1
Restoration of synapse	0	0	0	1	0	1
Retinal dystrophy	0	0	0	1	0	1
Retinitis pigmentosa-deafness syndrome	0	0	0	1	0	1
Retinitis pigmentosa type 7	0	0	0	1	0	1
Reuptake of Ca2+	0	0	0	1	0	1
Secretion of ATP	0	0	0	1	0	1
Secretion of dense granule	0	0	0	1	0	1
Segregation of mitotic sister chromatids	0	0	0	1	0	1
Severe ventricular tachycardia	0	0	0	1	0	1
Severely symptomatic disease stage atrial fibrillation	0	0	0	1	0	1
Severely symptomatic disease stage atrial flutter	0	0	0	1	0	1
Short QT syndrome	0	0	0	1	0	1
Sinus bradycardia	0	0	0	1	0	1
Size of anterior horn cells	0	0	0	1	0	1
Size of rod outer segment disks	0	0	0	1	0	1
Somatic anxiety	0	0	0	1	0	1
Spinal muscular atrophy type II	0	0	0	1	0	1
Spinal muscular atrophy type IV	0	0	0	1	0	1
Spinocerebellar ataxia type 7	0	0	0	1	0	1
Spontaneous hypertension	0	0	0	1	0	1
Stabilization of thrombus	0	0	0	1	0	1
Stimulation of osteoclasts	0	0	0	1	0	1
Sudden cardiac death	0	0	0	1	0	1
Suppression of effector T lymphocytes	0	0	0	1	0	1
Swelling of paw	0	0	0	1	0	1
Synaptic transmission of photoreceptors	0	0	0	1	0	1
Synthesis of AMP	0	0	0	1	0	1
Synthesis of chondroitin sulfate proteoglycan	0	0	0	1	0	1
Synthesis of dinoprost	0	0	0	1	0	1
Synthesis of glycoprotein	0	0	0	1	0	1
Synthesis of protein	0	0	0	1	0	1
Synthesis of thromboxane A2	0	0	0	1	0	1
Targeting of vesicles	0	0	0	1	0	1
Tethering of lymphocytes	0	0	0	1	0	1
Th2 immune response of CD4+ T-lymphocytes	0	0	0	1	0	1
Thickness of outer nuclear layer	0	0	0	1	0	1
Thrombus	0	0	0	1	0	1
Torsades de pointes	0	0	0	1	0	1
Tracheoesophageal fistula	0	0	0	1	0	1
Transduction of hepatoma cell lines	0	0	0	1	0	1
Transmembrane potential	0	0	0	1	0	1
Transmembrane transport of cation	0	0	0	1	0	1
Tumorigenesis of prostatic adenocarcinoma	0	0	0	1	0	1
Urination	0	0	0	1	0	1
Uterine smooth muscle tumor	0	0	0	1	0	1
VATER association	0	0	0	1	0	1
Vocal tic	0	0	0	1	0	1
Volume of muscle	0	0	0	1	0	1
Volume of nucleus	0	0	0	1	0	1
Werdnig-Hoffmann disease	0	0	0	1	0	1
Wiedemann-Steiner syndrome	0	0	0	1	0	1

## Sheet: Supp. Table-7
	Significant T-test Pval-value and fold change from GSE42834 (Data-D1) using rad-age genes
	Gene ASTE1 Probe ILMN_1803813
	train Pval	test Pval	val Pval	train FC	test FC	val FC
Active sarcoidosis v Others	0.0393194	0.295292	0.508939	-4.49724	-3.21565	1.72299
Control v Others	0.000455865	5.24966e-05	0.158883	0.760916	0.685093	8.03901
lung cancer v Others	0.255046	0.556981	NA	-3.55438	-1.81568	NA
Non-active sarcoidosis v Others	0.00800665	0.483778	0.630582	-1.66813	-0.483159	-0.483159
Pneumonia v Others	NA	0.0162166	NA	NA	-4.46576	NA
TB v Others	0.0180234	0.000608638	0.040775	-3.9416	-4.55332	-5.95635
African v Others	0.402651	0.700603	0.345436	0.987547	4.37152	4.75257
Caucasian v Others	0.26705	0.15921	0.776201	-2.06883	2.80871	-0.634753
Central Asia v Others	NA	NA	NA	NA	NA	NA
Indian subcontinent v Others	0.527651	0.00579757	0.0941904	1.64045	-7.94839	-2.29601
Middle Eastern v Others	NA	0.503261	NA	NA	-1.09711	NA
SE Asian v Others	NA	0.271215	NA	NA	-3.7542	NA
M v F	0.341654	0.586014	0.0616556	-5.88494	2.41071	1.04202
	Gene ATP2A3 Probe ILMN_1697827
	train Pval	test Pval	val Pval	train FC	test FC	val FC
Active sarcoidosis v Others	0.931656	0.268255	0.622549	0.627588	-2.05007	-4.83039
Control v Others	0.490625	0.492739	0.708313	2.87828	0.654487	4.72028
lung cancer v Others	0.990583	0.026206	NA	0.153914	-4.00958	NA
Non-active sarcoidosis v Others	0.148857	0.193262	0.279133	-1.78378	-2.89388	-4.6587
Pneumonia v Others	NA	0.0140026	NA	NA	-4.29797	NA
TB v Others	0.140678	0.79782	0.22283	-3.96753	-0.399598	-1.24774
African v Others	0.0744902	0.106287	0.253132	-3.1052	-1.52478	-1.72861
Caucasian v Others	0.863366	0.942906	0.810145	0.945337	-1.74526	3.14699
Central Asia v Others	NA	NA	NA	NA	NA	NA
Indian subcontinent v Others	0.203432	0.0866947	0.809808	-1.08198	-2.96038	0.0661822
Middle Eastern v Others	NA	6.57568e-05	NA	NA	-7.02225	NA
SE Asian v Others	NA	0.603999	NA	NA	-3.74273	NA
M v F	0.555325	0.883811	0.888369	4.06974	-6.23696	2.43195
	Gene CDYL2 Probe ILMN_1880983
	train Pval	test Pval	val Pval	train FC	test FC	val FC
Active sarcoidosis v Others	0.671351	0.385478	0.658123	1.86816	-4.19367	1.5695
Control v Others	0.089081	4.28018e-06	0.0786862	-1.28429	0.358622	-0.67653
lung cancer v Others	0.16614	0.151493	NA	-1.99116	-5.32867	NA
Non-active sarcoidosis v Others	0.745286	0.544981	0.129369	-1.72143	-2.82518	-1.51278
Pneumonia v Others	NA	0.00617563	NA	NA	-5.49997	NA
TB v Others	0.345785	0.0152338	0.202112	-0.173273	-4.22486	-0.36081
African v Others	0.125881	0.013293	0.000104415	-0.505427	-2.57764	-0.270817
Caucasian v Others	0.701276	0.00668538	0.00370709	-2.13655	1.03083	-0.804123
Central Asia v Others	NA	NA	NA	NA	NA	NA
Indian subcontinent v Others	0.179824	0.121423	0.364918	-4.30367	-4.50266	-2.71992
Middle Eastern v Others	NA	0.357114	NA	NA	-3.84386	NA
SE Asian v Others	NA	0.0224504	NA	NA	-2.29846	NA
M v F	0.171154	0.0264995	0.126185	1.5576	-0.858877	0.091362
	Gene LAPTM4B Probe ILMN_1680196
	train Pval	test Pval	val Pval	train FC	test FC	val FC
Active sarcoidosis v Others	0.570235	0.1522	0.92955	-1.49199	-2.62557	-0.514677
Control v Others	0.717924	0.00109939	0.573715	-1.01588	0.109942	2.08384
lung cancer v Others	0.949045	0.219813	NA	-0.346151	-3.31197	NA
Non-active sarcoidosis v Others	0.428932	0.375778	0.866132	-2.91679	-3.66076	1.88071
Pneumonia v Others	NA	0.0491555	NA	NA	-4.14005	NA
TB v Others	0.492097	0.0714532	0.370145	-2.91887	-3.21877	-2.294
African v Others	0.431065	0.487034	0.558951	-1.31372	-2.16434	-2.216
Caucasian v Others	0.512555	0.295626	0.228464	0.0838218	0.679673	2.20823
Central Asia v Others	NA	NA	NA	NA	NA	NA
Indian subcontinent v Others	0.469739	0.170781	0.377204	-1.74963	-2.70743	-2.28909
Middle Eastern v Others	NA	2.41525e-08	NA	NA	-5.27314	NA
SE Asian v Others	NA	0.606157	NA	NA	-4.33135	NA
M v F	0.0659894	0.531799	0.427617	-0.218141	0.0475054	2.50139
	Gene PMS2P1 Probe ILMN_1791144
	train Pval	test Pval	val Pval	train FC	test FC	val FC
Active sarcoidosis v Others	0.332728	0.263746	0.142329	-5.53019	-1.16168	-2.2553
Control v Others	0.426207	0.342015	0.147463	-1.56098	1.76558	0.09117
lung cancer v Others	0.361233	0.0643096	NA	-2.0816	-6.26784	NA
Non-active sarcoidosis v Others	0.802038	0.0399955	0.633945	0.768485	-4.97143	-2.26225
Pneumonia v Others	NA	0.615186	NA	NA	-2.28941	NA
TB v Others	0.179884	0.217219	0.905685	-1.21818	-1.82758	-2.47422
African v Others	0.916682	0.0442796	0.834192	1.26354	-1.09655	0.954784
Caucasian v Others	0.172862	0.0103687	0.666344	-0.208037	-0.05177	-1.16761
Central Asia v Others	NA	NA	NA	NA	NA	NA
Indian subcontinent v Others	0.130535	0.0781615	0.984543	-1.55632	-1.57939	-0.631187
Middle Eastern v Others	NA	0.00446884	NA	NA	-3.65502	NA
SE Asian v Others	NA	0.0318352	NA	NA	-6.60847	NA
M v F	0.125291	0.0801235	0.0931991	-0.777039	-1.0974	-1.35885
	Gene PXYLP1 Probe ILMN_2306955
	train Pval	test Pval	val Pval	train FC	test FC	val FC
Active sarcoidosis v Others	0.0185494	0.302004	0.314005	-0.776156	0.565355	-0.489212
Control v Others	0.613761	0.959693	0.622693	-1.43019	-0.151206	4.14525
lung cancer v Others	0.0212906	0.00459788	NA	-7.33127	-5.39363	NA
Non-active sarcoidosis v Others	0.947397	0.022956	0.412084	0.457418	-1.91459	-3.15437
Pneumonia v Others	NA	0.0122731	NA	NA	-5.10371	NA
TB v Others	0.179078	0.00067378	0.650822	0.120683	-1.96022	-3.70007
African v Others	0.512869	0.0875061	0.465542	5.32515	-0.135144	1.49626
Caucasian v Others	0.288846	0.00509101	0.0190824	-3.57714	-0.530446	-0.888929
Central Asia v Others	NA	NA	NA	NA	NA	NA
Indian subcontinent v Others	0.296994	0.152786	0.00746711	0.286069	-0.743142	-1.79421
Middle Eastern v Others	NA	0.57166	NA	NA	-2.09343	NA
SE Asian v Others	NA	0.714438	NA	NA	1.80736	NA
M v F	0.0217457	0.778028	0.430724	-1.55444	-0.8371	-5.45186
	Gene ROM1 Probe ILMN_1723743
	train Pval	test Pval	val Pval	train FC	test FC	val FC
Active sarcoidosis v Others	0.0284962	0.453419	0.0879025	-1.60621	-0.320532	-3.29437
Control v Others	0.000558929	0.0145246	0.050248	-0.433679	-0.727697	0.879698
lung cancer v Others	0.00864542	0.0492437	NA	-2.66989	-2.33778	NA
Non-active sarcoidosis v Others	0.179229	0.50449	0.00019588	-4.19008	-2.5042	-5.14677
Pneumonia v Others	NA	0.61136	NA	NA	-0.223839	NA
TB v Others	0.174155	0.0556762	0.46094	-1.1284	-1.63713	-0.54487
African v Others	0.759019	0.863225	0.0529589	-1.82348	1.28501	-1.31287
Caucasian v Others	0.688881	0.713195	0.0566028	2.8957	-2.25059	0.309975
Central Asia v Others	NA	NA	NA	NA	NA	NA
Indian subcontinent v Others	0.667253	0.869142	0.418722	-2.69133	-0.725978	-1.03169
Middle Eastern v Others	NA	0.511442	NA	NA	-4.89326	NA
SE Asian v Others	NA	0.0291159	NA	NA	-3.5792	NA
M v F	0.528383	0.75497	0.883172	-2.78748	1.6146	1.58072
	Gene SLC37A3 Probe ILMN_1779979
	train Pval	test Pval	val Pval	train FC	test FC	val FC
Active sarcoidosis v Others	0.238666	0.888527	0.709124	-1.46666	1.23013	-1.02661
Control v Others	0.728049	0.000954434	0.00311747	-4.276	0.488733	1.54886
lung cancer v Others	0.000105082	0.0132604	NA	-3.98555	-4.59064	NA
Non-active sarcoidosis v Others	0.990667	0.173578	0.311438	0.19605	-1.27165	-2.19879
Pneumonia v Others	NA	0.0399163	NA	NA	-4.97759	NA
TB v Others	0.0975615	0.995533	0.037534	-1.68995	-0.048173	-4.72512
African v Others	0.108029	0.275044	0.072785	-1.15529	-0.510617	1.03651
Caucasian v Others	0.00767687	0.167301	0.114649	0.26869	-0.476016	-2.82
Central Asia v Others	NA	NA	NA	NA	NA	NA
Indian subcontinent v Others	0.115445	0.755557	0.574262	-1.84251	-2.13195	-1.54921
Middle Eastern v Others	NA	0.12224	NA	NA	-3.48828	NA
SE Asian v Others	NA	0.216762	NA	NA	-3.47853	NA
M v F	0.103582	0.85535	0.0503209	-0.592179	-1.1281	0.492928
	Gene SLC37A3 Probe ILMN_2307598
	train Pval	test Pval	val Pval	train FC	test FC	val FC
Active sarcoidosis v Others	0.0812724	0.483175	0.920532	-1.14682	1.3882	-0.27614
Control v Others	0.999546	0.00651771	0.0237318	-0.0021233	3.91235	2.89738
lung cancer v Others	0.00682409	0.0211396	NA	-5.54219	-3.40833	NA
Non-active sarcoidosis v Others	0.00701445	0.149613	0.691384	-1.51385	1.56382	0.975701
Pneumonia v Others	NA	0.0219154	NA	NA	-4.29415	NA
TB v Others	0.737513	0.372971	0.0310442	-1.1715	2.87555	-7.89654
African v Others	0.00128426	0.0241502	0.0389575	-1.1283	1.81176	1.43309
Caucasian v Others	0.0212185	0.031521	0.0399872	-0.342292	-4.67481	-3.17162
Central Asia v Others	NA	NA	NA	NA	NA	NA
Indian subcontinent v Others	0.333595	0.904214	0.809615	-2.66191	0.277309	-0.421928
Middle Eastern v Others	NA	0.533735	NA	NA	1.56803	NA
SE Asian v Others	NA	0.245919	NA	NA	-0.922644	NA
M v F	0.861769	0.685094	0.0396877	-0.661771	0.524031	1.16986
	Gene SRPK1 Probe ILMN1798804
	train Pval	test Pval	val Pval	train FC	test FC	val FC
Active sarcoidosis v Others	0.216392	0.959594	0.107719	2.22584	-0.0950387	-1.84185
Control v Others	0.0906256	1.87495e-07	0.00958342	5.41808	1.00988	0.163399
lung cancer v Others	0.00195786	0.0123579	NA	-3.7985	-4.87831	NA
Non-active sarcoidosis v Others	0.0797003	0.198929	0.132354	0.0268738	1.08018	-4.27002
Pneumonia v Others	NA	0.00941292	NA	NA	-5.20236	NA
TB v Others	0.0473487	0.0134967	0.0263055	-2.58696	-3.27168	-1.86203
African v Others	0.00431485	0.0630963	0.0564671	-0.183351	0.476296	-1.10423
Caucasian v Others	0.0818619	0.283201	0.0672842	-3.13815	-3.04871	0.0628322
Central Asia v Others	NA	NA	NA	NA	NA	NA
Indian subcontinent v Others	0.265819	0.231509	0.675643	-1.5352	-2.10448	-1.25857
Middle Eastern v Others	NA	0.339449	NA	NA	-0.830522	NA
SE Asian v Others	NA	0.582888	NA	NA	-0.999941	NA
M v F	0.389068	0.408508	0.00856075	-1.51484	1.78105	-1.31331
	Gene ZNF469 Probe ILMN_179442
	train Pval	test Pval	val Pval	train FC	test FC	val FC
Active sarcoidosis v Others	0.404449	0.461357	0.237413	-1.89963	1.79814	-1.79656
Control v Others	0.867335	0.0267198	0.0269507	-2.28865	4.22472	5.72148
lung cancer v Others	0.613338	0.204463	NA	-7.20506	-2.99771	NA
Non-active sarcoidosis v Others	0.164683	0.0558289	0.00673929	-3.10874	0.455345	1.00938
Pneumonia v Others	NA	0.017178	NA	NA	-3.87692	NA
TB v Others	0.164142	0.498758	0.0932199	-2.55547	-1.05462	-3.00042
African v Others	0.221308	0.342341	0.330681	-2.08848	2.26092	1.32885
Caucasian v Others	0.571881	0.495795	0.955405	1.17874	-1.10661	0.0761312
Central Asia v Others	NA	NA	NA	NA	NA	NA
Indian subcontinent v Others	0.81681	0.783033	0.614448	-1.07919	0.688769	-1.04439
Middle Eastern v Others	NA	0.337669	NA	NA	-2.03232	NA
SE Asian v Others	NA	0.00634473	NA	NA	-2.89105	NA
M v F	0.0857349	0.254293	0.723439	0.152369	2.03529	-0.503461
